# Supplementary material for: Selective eye fixations on diagnostic face regions of dynamic emotional expressions: KDEF-dyn database
Source: Sci Rep. 2018 Nov 19;8:17039. doi: 10.1038/s41598-018-35259-w (PMC6242984; doi:10.1038/s41598-018-35259-w)
Supplement: Supplementary file 2 — S1A Dataset [file 41598_2018_35259_MOESM2_ESM.xlsx]

## Sheet: Title Page
	Title:	Selective eye fixations on diagnostic face regions
		of dynamic emotional expressions (KDEF-dyn database)
	Author List:	Manuel G. Calvo*, Andrés Fernández-Martín, Aida Gutiérrez-García, and Daniel Lundqvist
		*mgcalvo@ull.edu.es

## Sheet: Description of Variables
S1A Dataset. Expression Categorization and Eye Movements. Measures of expression recognition and eye movements for each KDEF-dyn stimulus.
IDENTIFICATION OF VARIABLES IN THE DATASET
KDEF_ID: KDEF identity
SEX_MODEL: Sex of KDEF model
SEX_MOD_CODE: Sex model code number
EXPRESSION: Emotional expression label
EXPRESSION_CODE: Emotional expression code number
KDEF_STIMULUS: Identification of KDEF stimulus
KDEF_MORPH_SEQUENCE: Sequence of neutral to emotional expression
EXPRESSION CATEGORIZATION: Expression categorization performance by human observers
HIT Probability: Probability of correct response
RTs_Hits: Reaction times for hits
Response_FE: Expression stimulus categorized as Fearful
Response_AN: Expression stimulus categorized as Angry
Response_DI: Expression stimulus categorized as Disgusted
Response_HA: Expression stimulus categorized as Happy
Response_SA: Expression stimulus categorized as Sad
Response_SU Expression stimulus categorized as Surprised
PROB_FIRST_FIXATION: Probability of First Fixation on each Face Region
Prob1st_Fix_Forehead
Prob1st_Fix_Left_Eye
Prob1st_Fix_Right_Eye
Prob1st_Fix_Nose/Cheek
Prob1st_Fix_Mouth
Prob1st_Fix_Chin
PROBAB_ENTRY: Probability of Entry on each Face Region
Prob_Entry_Forehead
Prob_Entry_Left_Eye
Prob_Entry_Right_Eye
Prob_Entry_Nose/Cheek
Prob_Entry_Mouth
Prob_Entry_Chin
GAZE_DURATION: Total Fixation Duration on each Face Region
Dur_Fix_Forehead
Dur_Fix_Left_Eye
Dur_Fix_Right_Eye
Dur_Fix_Nose/Cheek
Dur_Fix_Mouth
Dur_Fix_Chin
No._of_FIXATIONS: Number of Fixations on each Face Region
No_Fix_Forehead
No_Fix_Left_Eye
No_Fix_Right_Eye
No_Fix_Fix_Nose/Cheek
No_Fix_Mouth
No_Fix_Chin
MEAN_FIXATION_DURATION: Mean Duration of each Fixation on each Face Region
Mean_Fix_Dur_Forehead
Mean_Fix_Dur_Left_Eye
Mean_Fix_Dur_Right_Eye
Mean_Fix_Dur_Nose/Cheek
Mean_Fix_Dur_Mouth
Mean_Fix_Dur_Chin
ENTRY_TIME: Entry Time on each Face Region
Entry_Time_Forehead
Entry_Time_Left_Eye
Entry_Time_Right_Eye
Entry_Time_Nose/Cheek
Entry_Time_Mouth
Entry_Time_Chin
Note. The Entry Time scores reflect the means of only the viewers who entered each region.
Accordingly, such scores can be considered as informative only by taking into account the
Probability of Entry (see above).

## Sheet: Dataset
KDEF_ID	SEX_MODEL	SEX_MOD_CODE	EXPRESSION	EXPRESSION_CODE	KDEF_STIMULUS	KDEF_MORPH_SEQUENCE	EXPRESSION CATEGORIZATION	HIT Probability	RTs_Hits	Response_FE	Response_AN	Response_DI	Response_HA	Response_SA	Response_SU	PROB_FIRST_FIXATION	Prob1st_Fix_Forehead	Prob1st_Fix_Left_Eye	Prob1st_Fix_Right_Eye	Prob1st_Fix_Nose	Prob1st_Fix_Mouth	Prob1st_Fix_Chin	PROBAB_ENTRY	Prob_Entry_Forehead	Prob_Entry_Left_Eye	Prob_Entry_Right_Eye	Prob_Entry_Nose	Prob_Entry_Mouth	Prob_Entry_Chin	GAZE_DURATION	Dur_Fix_Forehead	Dur_Fix_Left_Eye	Dur_Fix_Right_Eye	Dur_Fix_Nose	Dur_Fix_Mouth	Dur_Fix_Chin	No._of_FIXATIONS	No_Fix_Forehead	No_Fix_Left_Eye	No_Fix_Right_Eye	No_Fix_Fix_Nose	No_Fix_Mouth	No_Fix_Chin	MEAN_FIXATION_DURATION	Mean_Fix_Dur_Forehead	Mean_Fix_Dur_Left_Eye	Mean_Fix_Dur_Right_Eye	Mean_Fix_Dur_Nose	Mean_Fix_Dur_Mouth
F01	FEMALE	2	FEAR	1	F01FES	F01-NE-FE	.	0.6197	1746.03	0.6197	0.0141	0.1127	0	0.0141	0.2394		0.01	0.33	0.14	0.25	0.24	0.01	.	0.014	0.514	0.333	0.778	0.444	0.028	.	1.56	234.81	125.41	347.95	193.69	9.14	.	0.01	0.92	0.43	1.43	0.89	0.06	.	112.43	256.155	291.273	243.225	227.907
F01	FEMALE	2	ANGER	2	F01ANS	F01-NE-AN	.	0.9722	1122.06	0.0278	0.9722	0	0	0	0		0	0.39	0.21	0.18	0.17	0	.	0	0.486	0.403	0.778	0.278	0.014	.	0	283.24	149.86	371.58	122.21	1.21	.	0	0.92	0.61	1.29	0.46	0.01	.	0	287.171	245.23	287.678	276.65
F01	FEMALE	2	DISGUST	3	F01DIS	F01-NE-DI	.	0.8169	1127.36	0.0282	0.1408	0.8169	0	0.0141	0		0	0.33	0.17	0.25	0.18	0	.	0	0.528	0.375	0.836	0.389	0	.	0	250.96	142.21	385.22	153.82	0	.	0	0.83	0.6	1.43	0.72	0	.	0	301.148	238.126	269.282	222.98
F01	FEMALE	2	HAPPINESS	4	F01HAS	F01-NE-HA	.	0.9861	871.22	0	0	0.0139	0.9861	0	0		0	0.32	0.13	0.19	0.28	0.01	.	0	0.361	0.236	0.75	0.5	0.042	.	0	169.56	92.53	337.37	239.1	4.84	.	0	0.68	0.36	1.26	0.99	0.04	.	0	249.143	256.24	266.931	252.47
F01	FEMALE	2	SADNESS	5	F01SAS	F01-NE-SA	.	0.6944	1337.3	0.25	0	0.0417	0	0.6944	0.0139		0	0.25	0.22	0.24	0.24	0	.	0.014	0.472	0.431	0.694	0.431	0	.	4.59	190	176.02	311.46	178.6	0	.	0.01	0.81	0.65	1.28	0.79	0	.	330.71	235.861	269.653	243.752	235.599
F01	FEMALE	2	SURPRISE	6	F01SUS	F01-NE-SU	.	0.9583	1030.22	0	0	0	0.0417	0	0.9583		0	0.31	0.19	0.26	0.17	0.01	.	0	0.472	0.403	0.722	0.347	0.028	.	0	243.32	175.12	349.99	156.84	2.42	.	0	0.85	0.69	1.49	0.64	0.03	.	0	287.201	252.17	235.505	255.492
F02	FEMALE	2	FEAR	1	F02FES	F02-NE-FE	.	0.7361	1099.79	0.7361	0.0139	0	0	0.125	0.125		0	0.42	0.19	0.18	0.14	0.01	.	0	0.625	0.486	0.778	0.306	0.028	.	0	298.39	168.69	290.39	115.96	8.53	.	0	1.19	0.82	1.22	0.51	0.06	.	0	249.812	205.855	237.595	235.65
F02	FEMALE	2	ANGER	2	F02ANS	F02-NE-AN	.	0.9028	1207.96	0	0.9028	0.0694	0	0.0278	0		0	0.46	0.19	0.18	0.1	0	.	0.056	0.639	0.375	0.792	0.222	0	.	12.97	316.61	135.44	350.08	78.52	0	.	0.1	1.28	0.68	1.42	0.36	0	.	133.449	239.958	199.008	247.118	227.432
F02	FEMALE	2	DISGUST	3	F02DIS	F02-NE-DI	.	0.7917	1576.14	0.1806	0.0139	0.7917	0	0.0139	0		0	0.35	0.17	0.26	0.18	0	.	0.014	0.514	0.319	0.822	0.361	0.014	.	1.28	262.48	105.14	401.65	139.59	1.19	.	0.01	1.04	0.43	1.47	0.64	0.01	.	91.96	251.977	244.207	272.821	228.491
F02	FEMALE	2	HAPPINESS	4	F02HAS	F02-NE-HA	.	1	766.37	0	0	0	1	0	0		0	0.25	0.22	0.24	0.24	0	.	0	0.5	0.333	0.819	0.542	0.042	.	0	177.53	133.78	356.81	221.11	12.11	.	0	0.72	0.49	1.46	0.97	0.04	.	0	245.807	275.214	244.671	237.43
F02	FEMALE	2	SADNESS	5	F02SAS	F02-NE-SA	.	0.9014	1150.16	0.0986	0	0	0	0.9014	0		0.01	0.35	0.21	0.18	0.18	0	.	0.042	0.542	0.458	0.708	0.278	0.014	.	14.99	264.59	192.02	290.89	114	2.61	.	0.11	0.94	0.75	1.08	0.46	0.01	.	134.875	280.158	256.026	268.515	258.724
F02	FEMALE	2	SURPRISE	6	F02SUS	F02-NE-SU	.	0.9718	960.51	0.0141	0	0.0141	0	0	0.9718		0.01	0.42	0.15	0.14	0.21	0	.	0.056	0.569	0.375	0.778	0.361	0	.	15.94	269.32	126.17	328.89	153.75	0	.	0.08	1.01	0.63	1.31	0.63	0	.	191.332	265.63	201.868	251.918	255.995
F03	FEMALE	2	FEAR	1	F03FES	F03-NE-FE	.	0.3194	1496.85	0.3194	0	0.5556	0	0.0972	0.0278		0	0.22	0.18	0.36	0.17	0	.	0	0.403	0.347	0.819	0.403	0	.	0	158.44	128.2	470.69	142.28	0	.	0	0.64	0.5	1.86	0.68	0	.	0	247.998	256.408	252.907	219.069
F03	FEMALE	2	ANGER	2	F03ANS	F03-NE-AN	.	0.8732	1375.63	0.0423	0.8732	0.0423	0	0.0423	0		0	0.29	0.28	0.25	0.11	0	.	0	0.458	0.431	0.778	0.306	0.028	.	0	227.55	171.4	409.65	102.12	4.78	.	0	0.83	0.64	1.51	0.46	0.04	.	0	273.058	268.281	270.592	232.805
F03	FEMALE	2	DISGUST	3	F03DIS	F03-NE-DI	.	0.9718	884.77	0	0.0141	0.9718	0	0.0141	0		0	0.32	0.22	0.18	0.22	0	.	0	0.5	0.389	0.891	0.361	0	.	0	223.95	132.38	402.26	138.99	0	.	0	0.88	0.6	1.56	0.63	0	.	0	255.94	221.66	258.597	232.388
F03	FEMALE	2	HAPPINESS	4	F03HAS	F03-NE-HA	.	0.9859	916.27	0	0	0	0.9859	0	0.0141		0	0.33	0.17	0.25	0.19	0	.	0	0.417	0.292	0.806	0.528	0.014	.	0	182.73	94.18	369.44	226.29	0.97	.	0	0.69	0.38	1.61	1.01	0.01	.	0	263.134	251.153	229.308	233.193
F03	FEMALE	2	SADNESS	5	F03SAS	F03-NE-SA	.	0.7	1296.82	0.2	0	0.1	0	0.7	0		0.01	0.35	0.22	0.19	0.14	0	.	0.028	0.569	0.444	0.736	0.236	0	.	2.56	282.2	176.71	365.33	113.28	0	.	0.03	1.01	0.78	1.29	0.29	0	.	92.065	278.331	227.2	282.838	288.403
F03	FEMALE	2	SURPRISE	6	F03SUS	F03-NE-SU	.	1	835.28	0	0	0	0	0	1		0.01	0.33	0.22	0.17	0.24	0	.	0.014	0.528	0.389	0.75	0.472	0	.	2.89	220.67	165.55	322.6	206.51	0	.	0.01	0.9	0.72	1.31	0.88	0	.	207.88	244.439	229.218	247.094	246.011
F05	FEMALE	2	FEAR	1	F05FES	F05-NE-FE	.	0.4583	2010.59	0.4583	0	0.0556	0	0.0417	0.4444		0.04	0.36	0.15	0.21	0.15	0.01	.	0.083	0.556	0.389	0.736	0.347	0.028	.	25.67	260.36	134.86	328.47	152.61	6.39	.	0.15	1.08	0.64	1.25	0.67	0.04	.	168.052	240.332	211.083	262.772	238.908
F05	FEMALE	2	ANGER	2	F05ANS	F05-NE-AN	.	0.9861	1153.34	0	0.9861	0	0	0.0139	0		0.01	0.36	0.18	0.25	0.13	0.01	.	0.028	0.556	0.431	0.708	0.278	0.028	.	4.9	312.73	188.61	320.23	86.67	6.87	.	0.03	1.03	0.65	1.35	0.5	0.06	.	176.54	275.084	288.937	237.696	193.344
F05	FEMALE	2	DISGUST	3	F05DIS	F05-NE-DI	.	0.8767	1169.29	0	0.1233	0.8767	0	0	0		0	0.35	0.13	0.19	0.24	0.01	.	0	0.472	0.347	0.849	0.514	0.014	.	0	204.42	115.36	392.96	179.74	3.09	.	0	0.86	0.47	1.64	1.03	0.03	.	0	237.393	244.285	239.773	194.886
F05	FEMALE	2	HAPPINESS	4	F05HAS	F05-NE-HA	.	1	804.1	0	0	0	1	0	0		0.01	0.26	0.22	0.22	0.26	0	.	0.014	0.347	0.306	0.861	0.472	0	.	1.83	159.69	113.01	402.5	235.81	0	.	0.01	0.53	0.43	1.67	1.01	0	.	132	302.571	262.475	241.498	242.581
F05	FEMALE	2	SADNESS	5	F05SAS	F05-NE-SA	.	0.8873	1160.82	0.0563	0.0141	0.0141	0.0141	0.8873	0.0141		0	0.33	0.21	0.28	0.17	0	.	0.028	0.486	0.5	0.694	0.417	0	.	15.86	249.36	197	315.72	163.25	0	.	0.07	0.96	0.82	1.43	0.78	0	.	228.438	260.203	240.408	220.698	219.895
F05	FEMALE	2	SURPRISE	6	F05SUS	F05-NE-SU	.	0.9429	993.98	0	0	0	0.0571	0	0.9429		0	0.31	0.26	0.18	0.24	0	.	0.014	0.458	0.417	0.806	0.472	0.014	.	2.58	198.52	185.08	354.47	228.15	4.72	.	0.01	0.76	0.72	1.44	0.85	0.01	.	186.06	259.878	256.261	245.405	279.293
F07	FEMALE	2	FEAR	1	F07FES	F07-NE-FE	.	0.662	1849.65	0.662	0	0.0423	0	0.1408	0.1549		0	0.31	0.24	0.28	0.14	0.01	.	0.014	0.458	0.403	0.75	0.333	0.014	.	0.18	233	145.01	369.11	139.84	1.78	.	0.01	0.85	0.71	1.53	0.63	0.01	.	12.67	275.019	204.72	241.597	233.743
F07	FEMALE	2	ANGER	2	F07ANS	F07-NE-AN	.	0.9	1369.03	0.0143	0.9	0.0571	0.0143	0	0.0143		0	0.32	0.25	0.25	0.15	0	.	0.028	0.486	0.389	0.792	0.458	0.028	.	13.34	198.47	137.09	383.1	157.31	4.7	.	0.06	0.83	0.58	1.54	0.78	0.04	.	240.04	238.166	235.01	248.5	212.256
F07	FEMALE	2	DISGUST	3	F07DIS	F07-NE-DI	.	0.8873	1003.23	0.0423	0.0141	0.8873	0	0.0423	0.0141		0	0.32	0.24	0.25	0.17	0	.	0	0.556	0.431	0.863	0.403	0	.	0	211.12	170.17	419.1	140.6	0	.	0	0.9	0.65	1.54	0.61	0	.	0	233.858	260.689	271.849	240.075
F07	FEMALE	2	HAPPINESS	4	F07HAS	F07-NE-HA	.	0.9848	872.22	0	0	0	0.9848	0	0.0152		0.01	0.26	0.15	0.26	0.24	0	.	0.028	0.458	0.319	0.847	0.5	0	.	3.08	182.26	97	387.91	230.16	0	.	0.03	0.63	0.44	1.56	0.97	0	.	110.98	291.622	218.248	249.372	246.733
F07	FEMALE	2	SADNESS	5	F07SAS	F07-NE-SA	.	0.9014	1119.47	0.0704	0	0.0282	0	0.9014	0		0	0.33	0.14	0.24	0.15	0	.	0.028	0.556	0.319	0.736	0.264	0.014	.	18.97	247.37	113.22	376.52	80.8	1.11	.	0.04	1.11	0.43	1.32	0.36	0.01	.	455.31	222.635	262.963	285.364	233.749
F07	FEMALE	2	SURPRISE	6	F07SUS	F07-NE-SU	.	0.8169	925.51	0	0.0141	0	0.169	0	0.8169		0	0.32	0.24	0.21	0.17	0.03	.	0.042	0.542	0.361	0.764	0.347	0.056	.	4.73	238	136.47	350.54	155.96	10.88	.	0.04	0.97	0.58	1.53	0.67	0.1	.	113.577	244.797	233.955	229.448	243.944
F09	FEMALE	2	FEAR	1	F09FES	F09-NE-FE	.	0.875	1296.16	0.875	0	0.0556	0.0139	0	0.0556		0.01	0.35	0.19	0.29	0.07	0	.	0.042	0.528	0.319	0.764	0.139	0	.	5.05	273.4	142.64	377.77	66.72	0	.	0.04	0.96	0.53	1.46	0.26	0	.	121.31	285.282	270.259	259.04	262.834
F09	FEMALE	2	ANGER	2	F09ANS	F09-NE-AN	.	0.9571	1080.74	0.0286	0.9571	0	0	0.0143	0		0	0.39	0.19	0.25	0.11	0.01	.	0	0.569	0.389	0.708	0.208	0.014	.	0	310.49	179.66	348.15	78.29	1.36	.	0	1	0.63	1.43	0.33	0.01	.	0	290.486	287.453	243.367	244.87
F09	FEMALE	2	DISGUST	3	F09DIS	F09-NE-DI	.	0.9306	1173.88	0.0139	0.0278	0.9306	0	0.0278	0		0.01	0.32	0.24	0.22	0.14	0	.	0.014	0.542	0.375	0.808	0.236	0.014	.	1.22	247.92	135.06	411.48	109.85	1.25	.	0.01	0.99	0.57	1.44	0.4	0.01	.	88	251.407	237.176	284.869	282.73
F09	FEMALE	2	HAPPINESS	4	F09HAS	F09-NE-HA	.	1	794.41	0	0	0	1	0	0		0	0.18	0.29	0.29	0.18	0	.	0	0.333	0.361	0.833	0.458	0.014	.	0	145.55	141.61	418.32	193.63	4.25	.	0	0.53	0.61	1.6	0.76	0.04	.	0	275.778	231.718	261.903	263.478
F09	FEMALE	2	SADNESS	5	F09SAS	F09-NE-SA	.	1	1091.64	0	0	0	0	1	0		0	0.33	0.13	0.32	0.13	0	.	0	0.528	0.361	0.778	0.222	0.014	.	0	257.69	127.58	424.6	81.15	5.53	.	0	0.96	0.61	1.6	0.38	0.01	.	0	268.897	208.764	265.836	226.394
F09	FEMALE	2	SURPRISE	6	F09SUS	F09-NE-SU	.	0.9577	875.44	0.0423	0	0	0	0	0.9577		0	0.28	0.15	0.32	0.15	0.03	.	0	0.486	0.292	0.889	0.375	0.028	.	0	202.94	103.29	453.63	119.6	9.56	.	0	0.74	0.43	1.75	0.63	0.03	.	0	275.69	239.889	259.218	201.365
F11	FEMALE	2	FEAR	1	F11FES	F11-NE-FE	.	0.2394	1654.86	0.2394	0.0141	0.2113	0.0141	0	0.5211		0	0.29	0.17	0.14	0.33	0.01	.	0.014	0.458	0.319	0.847	0.542	0.042	.	4.2	176.65	111.3	403.75	213.61	8.03	.	0.01	0.85	0.47	1.54	0.89	0.06	.	302.18	208.502	235.702	261.893	250.311
F11	FEMALE	2	ANGER	2	F11ANS	F11-NE-AN	.	0.7465	1356.18	0.0141	0.7465	0.2394	0	0	0		0	0.29	0.26	0.24	0.17	0	.	0	0.528	0.403	0.764	0.347	0.014	.	0	210.13	163.36	344.28	132.58	4.67	.	0	0.83	0.68	1.33	0.57	0.03	.	0	276.159	240.043	258.21	242.822
F11	FEMALE	2	DISGUST	3	F11DIS	F11-NE-DI	.	0.9286	908.31	0	0.0714	0.9286	0	0	0		0.01	0.38	0.17	0.25	0.19	0	.	0.028	0.528	0.361	0.863	0.486	0	.	5.81	232.76	129.69	389.76	195.69	0	.	0.03	0.86	0.6	1.54	0.94	0	.	209.1	270.301	217.159	252.818	217.197
F11	FEMALE	2	HAPPINESS	4	F11HAS	F11-NE-HA	.	1	894.68	0	0	0	1	0	0		0.01	0.33	0.14	0.18	0.25	0.01	.	0.028	0.375	0.264	0.806	0.583	0.014	.	4.52	156.95	105.69	310.14	283.41	3.84	.	0.03	0.67	0.39	1.36	1.22	0.03	.	162.625	235.429	271.773	227.856	241.883
F11	FEMALE	2	SADNESS	5	F11SAS	F11-NE-SA	.	1	1066.11	0	0	0	0	1	0		0	0.33	0.28	0.17	0.21	0	.	0.014	0.458	0.444	0.667	0.486	0.042	.	6.49	243.41	204.24	269.22	182.96	11.17	.	0.01	0.75	0.89	1.17	0.99	0.07	.	467.1	324.55	229.775	230.756	195.54
F11	FEMALE	2	SURPRISE	6	F11SUS	F11-NE-SU	.	0.9444	1214.17	0.0278	0	0.0278	0	0	0.9444		0	0.29	0.18	0.21	0.22	0	.	0	0.458	0.319	0.778	0.5	0.014	.	0	219.4	103.57	346.12	193.11	1.48	.	0	0.83	0.46	1.38	1.01	0.01	.	0	263.279	225.964	251.725	200.464
F13	FEMALE	2	FEAR	1	F13FES	F13-NE-FE	.	0.3239	1395.49	0.3239	0	0	0.0141	0	0.662		0.01	0.31	0.21	0.18	0.22	0	.	0.014	0.486	0.333	0.806	0.458	0.014	.	2.2	213.75	132.15	382.32	157.9	2.56	.	0.01	0.96	0.68	1.51	0.81	0.01	.	158.17	223.044	194.186	252.541	206.011
F13	FEMALE	2	ANGER	2	F13ANS	F13-NE-AN	.	0.8056	1309.4	0.0556	0.8056	0.125	0	0	0.0139		0	0.38	0.17	0.17	0.21	0	.	0	0.528	0.306	0.819	0.458	0	.	0	217.25	118.23	366.61	192.63	0	.	0	0.96	0.54	1.47	0.83	0	.	0	226.7	218.265	249.018	241.15
F13	FEMALE	2	DISGUST	3	F13DIS	F13-NE-DI	.	1	885.61	0	0	1	0	0	0		0	0.28	0.22	0.26	0.15	0	.	0.028	0.472	0.361	0.863	0.333	0	.	6.08	221.74	126.35	406.92	125.93	0	.	0.03	0.76	0.5	1.67	0.6	0	.	218.825	290.276	252.703	244.149	220.854
F13	FEMALE	2	HAPPINESS	4	F13HAS	F13-NE-HA	.	0.9855	772.95	0	0	0	0.9855	0	0.0145		0	0.28	0.19	0.17	0.32	0	.	0	0.444	0.306	0.875	0.542	0.028	.	0	211.05	106.62	385.02	210.79	8.51	.	0	0.75	0.5	1.49	0.9	0.1	.	0	281.402	213.244	259.081	243.486
F13	FEMALE	2	SADNESS	5	F13SAS	F13-NE-SA	.	0.9143	968.23	0.0571	0.0143	0	0	0.9143	0.0143		0	0.38	0.19	0.26	0.11	0.01	.	0.014	0.625	0.472	0.819	0.236	0.028	.	2.2	294.15	168.49	366.11	73.13	11.92	.	0.01	1.07	0.79	1.42	0.36	0.11	.	158.49	275.049	212.835	258.427	212.524
F13	FEMALE	2	SURPRISE	6	F13SUS	F13-NE-SU	.	0.971	850.48	0	0	0	0.029	0	0.971		0.01	0.28	0.22	0.17	0.21	0.01	.	0.028	0.458	0.444	0.75	0.389	0.014	.	11.25	212.77	181.48	298.7	160.35	4	.	0.04	0.78	0.79	1.15	0.75	0.01	.	270.117	273.556	229.237	259.117	223.8
F14	FEMALE	2	FEAR	1	F14FES	F14-NE-FE	.	0.5139	1217.81	0.5139	0	0.0139	0	0	0.4722		0	0.29	0.19	0.29	0.13	0	.	0.014	0.514	0.472	0.764	0.25	0.014	.	1	232.76	183.6	386.88	102.17	3.78	.	0.01	0.83	0.78	1.42	0.44	0.04	.	72.29	279.307	236.059	273.09	239.887
F14	FEMALE	2	ANGER	2	F14ANS	F14-NE-AN	.	0.9857	1036.81	0	0.9857	0	0	0	0.0143		0	0.31	0.19	0.25	0.15	0	.	0.014	0.542	0.444	0.708	0.306	0	.	10.78	244.35	185.92	379.5	86.38	0	.	0.03	1.06	0.78	1.42	0.4	0	.	388.215	203.064	239.04	267.884	224.473
F14	FEMALE	2	DISGUST	3	F14DIS	F14-NE-DI	.	0.9718	919.47	0.0141	0.0141	0.9718	0	0	0		0.01	0.31	0.19	0.19	0.24	0	.	0.042	0.472	0.347	0.863	0.431	0.014	.	3.8	199.61	120.43	396.67	196.98	1.31	.	0.04	0.76	0.51	1.53	0.82	0.01	.	91.313	261.313	234.341	259.639	250.387
F14	FEMALE	2	HAPPINESS	4	F14HAS	F14-NE-HA	.	1	875.09	0	0	0	1	0	0		0.01	0.36	0.19	0.19	0.19	0	.	0.014	0.486	0.375	0.764	0.458	0	.	4.28	196.02	148.09	351.48	202.16	0	.	0.03	0.71	0.5	1.57	0.79	0	.	154.125	276.73	296.189	223.953	265.358
F14	FEMALE	2	SADNESS	5	F14SAS	F14-NE-SA	.	0.8592	1386.82	0.1268	0	0	0	0.8592	0.0141		0.03	0.33	0.22	0.19	0.17	0	.	0.069	0.542	0.5	0.819	0.236	0.014	.	14.48	254.48	204.67	366.87	89.46	3.03	.	0.08	0.99	0.76	1.36	0.36	0.01	.	173.722	258.067	267.934	269.534	257.737
F14	FEMALE	2	SURPRISE	6	F14SUS	F14-NE-SU	.	0.9452	852.45	0.0548	0	0	0	0	0.9452		0	0.38	0.21	0.19	0.19	0	.	0.042	0.514	0.389	0.819	0.403	0.042	.	7.16	198	134.67	404.65	176.35	4.42	.	0.07	0.92	0.58	1.57	0.71	0.04	.	103.098	215.998	230.862	257.832	258.962
F16	FEMALE	2	FEAR	1	F16FES	F16-NE-FE	.	0.8889	1361.03	0.8889	0.0139	0.0556	0	0.0139	0.0278		0	0.31	0.19	0.22	0.19	0	.	0	0.444	0.417	0.778	0.389	0.014	.	0	240.49	134.32	346.03	160.92	10.03	.	0	0.88	0.64	1.35	0.69	0.01	.	0	274.848	210.238	256.848	241.72
F16	FEMALE	2	ANGER	2	F16ANS	F16-NE-AN	.	0.9859	1074.74	0	0.9859	0	0	0.0141	0		0	0.39	0.25	0.19	0.13	0	.	0	0.611	0.458	0.75	0.222	0	.	0	295.31	205.03	345.56	63.78	0	.	0	1.04	0.75	1.39	0.32	0	.	0	273.895	273.378	248.806	209.661
F16	FEMALE	2	DISGUST	3	F16DIS	F16-NE-DI	.	0.5556	1223.61	0	0.4444	0.5556	0	0	0		0.01	0.36	0.14	0.28	0.13	0	.	0.014	0.486	0.375	0.794	0.264	0.014	.	2.67	206.4	138.3	407.76	109.69	2.97	.	0.01	0.74	0.63	1.6	0.4	0.03	.	192.14	280.387	221.281	255.295	282.329
F16	FEMALE	2	HAPPINESS	4	F16HAS	F16-NE-HA	.	0.7083	1146.18	0	0	0	0.7083	0	0.2917		0	0.32	0.14	0.26	0.25	0	.	0	0.375	0.292	0.903	0.5	0.014	.	0	181.28	97.34	423.56	214.82	1.67	.	0	0.63	0.39	1.67	0.9	0.01	.	0	290.055	250.29	254.135	247.95
F16	FEMALE	2	SADNESS	5	F16SAS	F16-NE-SA	.	0.1944	1730.66	0.5139	0	0.2778	0.0139	0.1944	0		0	0.29	0.19	0.28	0.19	0	.	0	0.347	0.319	0.708	0.431	0.028	.	0	179.65	156.75	371.87	171.56	9.3	.	0	0.58	0.56	1.43	0.81	0.08	.	0	307.966	282.142	259.946	222.966
F16	FEMALE	2	SURPRISE	6	F16SUS	F16-NE-SU	.	0.9855	956.8	0.0145	0	0	0	0	0.9855		0	0.32	0.14	0.26	0.19	0	.	0.042	0.514	0.361	0.778	0.375	0	.	5.29	216.4	145.62	409.15	148.52	0	.	0.04	0.99	0.6	1.54	0.61	0	.	126.957	219.451	243.821	265.398	253.039
F19	FEMALE	2	FEAR	1	F19FES	F19-NE-FE	.	0.2143	1274.43	0.2143	0	0	0.0143	0	0.7714		0.01	0.36	0.25	0.19	0.15	0	.	0.028	0.514	0.472	0.736	0.264	0.014	.	8.54	245.65	191.5	334.92	98.6	4.11	.	0.06	0.86	0.78	1.42	0.44	0.01	.	153.74	285.276	246.22	236.412	231.84
F19	FEMALE	2	ANGER	2	F19ANS	F19-NE-AN	.	0.8889	1062.05	0.0278	0.8889	0.0278	0	0.0278	0.0278		0	0.35	0.24	0.21	0.17	0	.	0.028	0.569	0.444	0.722	0.333	0	.	10.76	251.1	184.23	302.92	121.52	0	.	0.03	0.96	0.86	1.28	0.63	0	.	387.275	303.758	213.94	237.069	204.438
F19	FEMALE	2	DISGUST	3	F19DIS	F19-NE-DI	.	0.8889	1022.77	0.0278	0.0139	0.8889	0	0.0694	0		0	0.38	0.19	0.18	0.15	0	.	0	0.5	0.389	0.863	0.319	0	.	0	228.52	200.19	395.79	101.69	0	.	0	0.88	0.75	1.49	0.49	0	.	0	261.162	266.916	266.323	219.187
F19	FEMALE	2	HAPPINESS	4	F19HAS	F19-NE-HA	.	1	852.09	0	0	0	1	0	0		0.01	0.29	0.22	0.18	0.24	0	.	0.014	0.375	0.306	0.833	0.472	0	.	5.56	136.03	127.17	409.17	210.88	0	.	0.01	0.6	0.49	1.63	0.92	0	.	400.36	227.766	261.597	251.799	240.055
F19	FEMALE	2	SADNESS	5	F19SAS	F19-NE-SA	.	0.9583	1049.19	0.0139	0.0139	0.0139	0	0.9583	0		0.01	0.33	0.25	0.21	0.13	0	.	0.028	0.444	0.389	0.764	0.333	0	.	6.06	234.15	171.62	364.4	102.15	0	.	0.04	0.93	0.64	1.42	0.63	0	.	145.333	251.629	268.626	257.223	253.448
F19	FEMALE	2	SURPRISE	6	F19SUS	F19-NE-SU	.	0.9722	891.4	0	0	0	0.0278	0	0.9722		0	0.38	0.14	0.24	0.18	0.01	.	0.028	0.486	0.389	0.833	0.375	0.028	.	10.89	182.68	170.62	365.23	171.29	7.73	.	0.07	0.74	0.6	1.51	0.72	0.07	.	156.814	248.168	285.689	241.256	247.168
F20	FEMALE	2	FEAR	1	F20FES	F20-NE-FE	.	0.6389	1412.37	0.6389	0	0.0972	0.0278	0.0278	0.2083		0	0.36	0.18	0.24	0.17	0	.	0.014	0.514	0.389	0.806	0.361	0	.	2.17	283.23	140.29	368.06	148.02	0	.	0.01	0.94	0.58	1.35	0.56	0	.	156.42	299.888	240.504	273.197	276.432
F20	FEMALE	2	ANGER	2	F20ANS	F20-NE-AN	.	1	927.31	0	1	0	0	0	0		0	0.32	0.26	0.17	0.21	0	.	0	0.583	0.472	0.681	0.347	0.028	.	0	319.4	214.83	254.69	125.47	16.87	.	0	0.99	0.92	1.21	0.54	0.1	.	0	303.619	234.365	210.778	241.637
F20	FEMALE	2	DISGUST	3	F20DIS	F20-NE-DI	.	1	943.97	0	0	1	0	0	0		0.01	0.36	0.13	0.31	0.14	0	.	0.028	0.486	0.306	0.822	0.417	0.028	.	4.11	195.16	122.44	406.71	170.93	6.43	.	0.03	0.79	0.42	1.6	0.86	0.04	.	148.08	246.516	293.854	254.635	208.5
F20	FEMALE	2	HAPPINESS	4	F20HAS	F20-NE-HA	.	0.971	804.01	0.0145	0	0.0145	0.971	0	0		0	0.29	0.18	0.19	0.31	0	.	0.014	0.389	0.264	0.833	0.597	0.028	.	1.47	154.54	92.86	395.04	272.23	10.06	.	0.01	0.6	0.43	1.39	1.1	0.07	.	105.96	258.759	215.674	284.431	258.106
F20	FEMALE	2	SADNESS	5	F20SAS	F20-NE-SA	.	0.9861	1034.67	0	0	0.0139	0	0.9861	0		0	0.33	0.19	0.25	0.17	0.01	.	0	0.514	0.375	0.792	0.319	0.056	.	0	238.03	154.31	412.44	128.5	9.66	.	0	0.92	0.61	1.43	0.49	0.07	.	0	259.666	252.508	288.306	274.341
F20	FEMALE	2	SURPRISE	6	F20SUS	F20-NE-SU	.	0.9714	928.08	0	0	0.0143	0.0143	0	0.9714		0	0.35	0.21	0.19	0.15	0.01	.	0.028	0.528	0.403	0.792	0.361	0.014	.	2.13	227.85	163.45	365.38	112.08	3.47	.	0.03	0.9	0.68	1.32	0.56	0.01	.	76.83	252.391	240.177	276.923	211.737
F21	FEMALE	2	FEAR	1	F21FES	F21-NE-FE	.	0.0563	1011.86	0.0563	0	0	0	0	0.9437		0	0.4	0.21	0.15	0.19	0.01	.	0.014	0.583	0.5	0.736	0.347	0.014	.	1.88	271.98	177.52	315.36	162.62	5.59	.	0.01	1.14	0.82	1.26	0.63	0.04	.	135.2	238.814	216.637	249.517	270.197
F21	FEMALE	2	ANGER	2	F21ANS	F21-NE-AN	.	0.9861	947.93	0	0.9861	0	0	0.0139	0		0.01	0.33	0.26	0.24	0.13	0	.	0.028	0.625	0.569	0.736	0.236	0.014	.	2.76	298.87	231.32	325.59	84.8	0.24	.	0.03	1.17	1.11	1.21	0.38	0.01	.	99.295	256.177	208.185	269.458	236.124
F21	FEMALE	2	DISGUST	3	F21DIS	F21-NE-DI	.	0.9306	967.27	0.0139	0.0139	0.9306	0	0.0278	0.0139		0.03	0.35	0.29	0.22	0.08	0	.	0.028	0.597	0.528	0.849	0.208	0.014	.	16.23	285.99	188.26	388.27	84.56	1.53	.	0.15	1	0.9	1.5	0.39	0.01	.	106.231	285.988	208.536	258.847	227.435
F21	FEMALE	2	HAPPINESS	4	F21HAS	F21-NE-HA	.	0.9861	763.39	0	0.0139	0	0.9861	0	0		0	0.32	0.17	0.36	0.13	0	.	0.042	0.444	0.306	0.847	0.347	0.014	.	9.13	169.73	126.94	445.15	141.94	5.14	.	0.04	0.67	0.6	1.82	0.67	0.01	.	219.15	254.6	212.558	244.66	222.904
F21	FEMALE	2	SADNESS	5	F21SAS	F21-NE-SA	.	0.7361	1194.87	0.1389	0.0417	0.0556	0	0.7361	0.0278		0.01	0.33	0.22	0.22	0.17	0	.	0.028	0.597	0.417	0.778	0.306	0	.	15.64	267.71	164.9	332.42	101.11	0	.	0.06	1.1	0.69	1.43	0.5	0	.	281.525	243.989	237.458	232.372	212.212
F21	FEMALE	2	SURPRISE	6	F21SUS	F21-NE-SU	.	0.9565	878.13	0.029	0	0.0145	0	0	0.9565		0.01	0.35	0.29	0.19	0.1	0	.	0.014	0.528	0.514	0.764	0.306	0	.	1.33	258.02	206.79	313.06	97.04	0	.	0.01	1.06	0.92	1.31	0.49	0	.	95.99	244.443	225.589	239.792	209.629
F22	FEMALE	2	FEAR	1	F22FES	F22-NE-FE	.	0.5833	1184.49	0.5833	0	0.25	0	0.0417	0.125		0	0.29	0.21	0.21	0.22	0	.	0	0.528	0.417	0.833	0.389	0.028	.	0	217.3	149.99	364.89	133.56	4.56	.	0	0.9	0.69	1.47	0.72	0.04	.	0	240.701	215.992	247.85	194.929
F22	FEMALE	2	ANGER	2	F22ANS	F22-NE-AN	.	0.9859	996.99	0.0141	0.9859	0	0	0	0		0	0.39	0.18	0.25	0.11	0	.	0.014	0.528	0.458	0.792	0.194	0	.	6.98	297.49	176.23	354.42	86.98	0	.	0.03	1.03	0.78	1.4	0.36	0	.	251.135	279.723	226.579	252.653	250.858
F22	FEMALE	2	DISGUST	3	F22DIS	F22-NE-DI	.	0.5211	1778.23	0.0423	0.0986	0.5211	0	0.338	0		0	0.31	0.21	0.25	0.14	0	.	0	0.431	0.361	0.849	0.208	0	.	0	255.79	153.54	420.82	85.81	0	.	0	0.85	0.64	1.51	0.28	0	.	0	301.911	240.321	277.975	318.933
F22	FEMALE	2	HAPPINESS	4	F22HAS	F22-NE-HA	.	1	863.68	0	0	0	1	0	0		0	0.39	0.17	0.17	0.22	0	.	0.014	0.458	0.264	0.847	0.528	0	.	4.52	182.58	96.9	387.36	226.66	0	.	0.01	0.74	0.4	1.47	1.06	0	.	325.24	248.027	240.569	263.112	224.735
F22	FEMALE	2	SADNESS	5	F22SAS	F22-NE-SA	.	0.9306	1360.59	0.0556	0	0.0139	0	0.9306	0		0	0.32	0.33	0.24	0.1	0	.	0.028	0.556	0.542	0.792	0.278	0.028	.	4.55	240.96	229.91	362.8	95.46	4.46	.	0.04	0.9	0.78	1.49	0.44	0.04	.	109.297	266.913	295.601	244.125	224.794
F22	FEMALE	2	SURPRISE	6	F22SUS	F22-NE-SU	.	0.9859	922.64	0	0	0	0.0141	0	0.9859		0.01	0.32	0.22	0.25	0.17	0	.	0.042	0.5	0.431	0.861	0.458	0	.	15.27	225.36	147.63	380.06	133.7	0	.	0.08	0.94	0.68	1.63	0.78	0	.	183.235	238.614	216.929	233.884	241.902
F26	FEMALE	2	FEAR	1	F26FES	F26-NE-FE	.	0.3611	2130.26	0.3611	0	0.25	0	0	0.3889		0.03	0.32	0.21	0.26	0.15	0	.	0.042	0.472	0.389	0.778	0.333	0.028	.	12.57	220.35	160.37	399.21	133.71	8.91	.	0.04	0.83	0.6	1.46	0.53	0.04	.	301.617	264.422	268.527	273.742	263.338
F26	FEMALE	2	ANGER	2	F26ANS	F26-NE-AN	.	1	1028.59	0	1	0	0	0	0		0	0.38	0.25	0.21	0.1	0	.	0.028	0.583	0.486	0.722	0.222	0	.	1.48	308.27	177.41	359.93	71.92	0	.	0.03	1.15	0.83	1.33	0.39	0	.	53.43	250.069	212.891	269.95	194.929
F26	FEMALE	2	DISGUST	3	F26DIS	F26-NE-DI	.	0.6667	1131.37	0.0556	0.1944	0.6667	0	0.0694	0.0139		0	0.35	0.17	0.31	0.1	0.01	.	0.028	0.431	0.347	0.766	0.306	0.028	.	5.03	236.39	150.18	418.43	92.44	3.67	.	0.04	0.86	0.46	1.54	0.44	0.03	.	120.7	274.523	327.655	271.413	217.999
F26	FEMALE	2	HAPPINESS	4	F26HAS	F26-NE-HA	.	1	910.67	0	0	0	1	0	0		0	0.32	0.19	0.24	0.21	0	.	0	0.458	0.306	0.889	0.431	0	.	0	204.1	121.66	399.03	183.71	0	.	0	0.75	0.5	1.72	0.89	0	.	0	272.135	243.326	231.697	216.675
F26	FEMALE	2	SADNESS	5	F26SAS	F26-NE-SA	.	0.662	1000.09	0.169	0.0141	0.1549	0	0.662	0		0	0.36	0.21	0.24	0.14	0	.	0.042	0.542	0.292	0.833	0.208	0	.	9.28	283.6	98.34	400.11	83.23	0	.	0.04	1.01	0.42	1.5	0.33	0	.	222.813	279.715	236.025	266.737	259.694
F26	FEMALE	2	SURPRISE	6	F26SUS	F26-NE-SU	.	0.9	919.8	0	0	0	0.0714	0.0286	0.9		0	0.36	0.18	0.22	0.19	0	.	0	0.542	0.319	0.833	0.361	0.014	.	0	238.47	95.33	409.19	145.37	2.22	.	0	0.94	0.42	1.5	0.78	0.03	.	0	252.492	228.802	272.792	196.908
F29	FEMALE	2	FEAR	1	F29FES	F29-NE-FE	.	0.6232	1733.86	0.6232	0.0145	0.087	0	0	0.2754		0	0.35	0.18	0.25	0.13	0	.	0.042	0.431	0.361	0.833	0.25	0.014	.	18.35	204.69	153.52	425.44	108.14	1.75	.	0.06	0.76	0.56	1.6	0.51	0.01	.	330.273	267.957	276.336	266.362	220.441
F29	FEMALE	2	ANGER	2	F29ANS	F29-NE-AN	.	1	1105.07	0	1	0	0	0	0		0	0.32	0.25	0.22	0.13	0.01	.	0.028	0.5	0.458	0.764	0.319	0.028	.	3.92	264.92	201.97	359.65	121.59	6.09	.	0.03	0.93	0.74	1.26	0.49	0.06	.	141	252.447	274.379	284.556	260.128
F29	FEMALE	2	DISGUST	3	F29DIS	F29-NE-DI	.	0.8082	1323.8	0	0.1233	0.8082	0	0	0.0685		0	0.26	0.17	0.29	0.18	0.01	.	0.014	0.431	0.319	0.836	0.431	0.042	.	1.66	181.33	130.19	423.31	141.19	8.73	.	0.01	0.82	0.6	1.47	0.69	0.08	.	119.24	221.285	217.992	287.532	213.31
F29	FEMALE	2	HAPPINESS	4	F29HAS	F29-NE-HA	.	0.9853	753.91	0	0	0.0147	0.9853	0	0		0	0.32	0.19	0.32	0.1	0	.	0.014	0.458	0.361	0.819	0.361	0.014	.	1.17	193.94	130.22	436.04	119.46	1.69	.	0.01	0.68	0.51	1.68	0.54	0.01	.	83.97	284.969	253.396	259.464	230.539
F29	FEMALE	2	SADNESS	5	F29SAS	F29-NE-SA	.	0.6429	1096.05	0.2571	0.0143	0.0714	0	0.6429	0.0143		0	0.36	0.21	0.26	0.15	0	.	0	0.556	0.458	0.694	0.278	0	.	0	273.55	176.85	354.93	110.97	0	.	0	1.07	0.78	1.35	0.57	0	.	0	255.787	227.374	263.456	204.873
F29	FEMALE	2	SURPRISE	6	F29SUS	F29-NE-SU	.	0.9861	1130.82	0	0	0	0.0139	0	0.9861		0	0.36	0.25	0.17	0.18	0	.	0.014	0.486	0.431	0.722	0.333	0.014	.	2.03	242.85	222.8	326.81	127.75	6.75	.	0.01	1.03	0.79	1.31	0.56	0.06	.	146	236.289	281.433	250.326	239.945
F30	FEMALE	2	FEAR	1	F30FES	F30-NE-FE	.	0.662	1266.73	0.662	0	0.0563	0.0141	0.0141	0.2535		0	0.28	0.17	0.25	0.26	0	.	0	0.444	0.347	0.833	0.403	0.014	.	0	182.89	153.64	395.12	160.18	0.48	.	0	0.71	0.57	1.61	0.74	0.01	.	0	258.198	269.802	245.248	227.598
F30	FEMALE	2	ANGER	2	F30ANS	F30-NE-AN	.	0.5972	1546.58	0.0694	0.5972	0.1806	0	0.0556	0.0972		0.01	0.35	0.19	0.25	0.14	0	.	0.042	0.542	0.444	0.75	0.25	0.014	.	18.55	256.73	173.85	311.3	93.03	6.2	.	0.07	1.06	0.68	1.44	0.47	0.04	.	267.094	262.166	255.45	215.517	207.007
F30	FEMALE	2	DISGUST	3	F30DIS	F30-NE-DI	.	0.8472	1177.07	0.0278	0.0556	0.8472	0	0.0556	0.0139		0.01	0.28	0.25	0.26	0.14	0	.	0.028	0.431	0.417	0.808	0.292	0	.	11.44	221.84	154.98	409.95	106.3	0	.	0.03	0.76	0.65	1.46	0.53	0	.	411.9	290.402	237.42	281.105	211.413
F30	FEMALE	2	HAPPINESS	4	F30HAS	F30-NE-HA	.	0.971	729.91	0	0	0	0.971	0.0145	0.0145		0.01	0.26	0.24	0.21	0.24	0	.	0.014	0.347	0.278	0.778	0.458	0.014	.	1.28	173.43	129.49	389.26	212.13	1.56	.	0.01	0.6	0.51	1.47	0.83	0.01	.	91.95	290.389	251.987	264.4	264.56
F30	FEMALE	2	SADNESS	5	F30SAS	F30-NE-SA	.	0.4583	1493.27	0.4028	0	0.1389	0	0.4583	0		0	0.31	0.18	0.26	0.19	0	.	0.014	0.528	0.306	0.819	0.472	0.014	.	1.53	197.07	131.99	389.02	168.42	1.17	.	0.01	0.9	0.56	1.5	0.83	0.01	.	110.04	218.289	237.59	259.344	212.104
F30	FEMALE	2	SURPRISE	6	F30SUS	F30-NE-SU	.	0.9859	942.6	0	0	0	0.0141	0	0.9859		0	0.33	0.17	0.22	0.25	0	.	0.028	0.556	0.444	0.736	0.347	0	.	1.77	258.16	162.14	354.42	151.82	0	.	0.03	1.07	0.63	1.36	0.6	0	.	63.85	241.401	259.42	260.391	264.208
F31	FEMALE	2	FEAR	1	F31FES	F31-NE-FE	.	0.75	1192.29	0.75	0.0556	0	0.0278	0	0.1667		0	0.35	0.21	0.25	0.18	0	.	0.014	0.486	0.431	0.847	0.389	0.014	.	6.33	197.21	185.18	379.19	148.65	3.86	.	0.03	0.83	0.75	1.44	0.64	0.01	.	228.05	236.653	246.903	262.513	242.672
F31	FEMALE	2	ANGER	2	F31ANS	F31-NE-AN	.	0.9296	1284.67	0.0141	0.9296	0.0141	0	0.0423	0		0.03	0.33	0.25	0.19	0.13	0.01	.	0.056	0.542	0.486	0.792	0.181	0.014	.	18.29	264.19	170.03	340.38	69.74	1.39	.	0.1	0.93	0.83	1.42	0.36	0.01	.	188.13	283.909	204.034	240.265	203.133
F31	FEMALE	2	DISGUST	3	F31DIS	F31-NE-DI	.	0.6571	1208.04	0.3	0.0143	0.6571	0	0.0143	0.0143		0	0.28	0.24	0.19	0.21	0.01	.	0.028	0.486	0.431	0.78	0.444	0.042	.	2.84	185.22	171.74	331.79	175.26	8.99	.	0.03	0.82	0.82	1.4	0.83	0.06	.	102.3	226.033	209.583	236.524	220.316
F31	FEMALE	2	HAPPINESS	4	F31HAS	F31-NE-HA	.	1	825.94	0	0	0	1	0	0		0	0.33	0.13	0.28	0.24	0	.	0.014	0.5	0.347	0.833	0.472	0	.	0.11	222.22	106	387.64	197.24	0	.	0.01	0.92	0.57	1.63	0.92	0	.	8.05	242.418	186.146	238.55	225.172
F31	FEMALE	2	SADNESS	5	F31SAS	F31-NE-SA	.	0.5	1480.9	0.3472	0.0139	0.125	0	0.5	0.0139		0	0.36	0.26	0.21	0.14	0	.	0	0.583	0.458	0.764	0.25	0	.	0	255.08	216.43	301.9	90.73	0	.	0	1.08	0.85	1.36	0.42	0	.	0	235.458	255.458	221.808	227.756
F31	FEMALE	2	SURPRISE	6	F31SUS	F31-NE-SU	.	0.942	1113.35	0.0435	0	0	0.0145	0	0.942		0.01	0.36	0.18	0.22	0.14	0	.	0.042	0.569	0.431	0.736	0.236	0	.	15.47	262.21	188.96	335.05	81.95	0	.	0.1	1	0.76	1.32	0.51	0	.	159.159	262.213	247.367	253.935	199.477
F33	FEMALE	2	FEAR	1	F33FES	F33-NE-FE	.	0.6429	1115.21	0.6429	0.0143	0.3	0.0143	0	0.0286		0	0.28	0.15	0.15	0.32	0.01	.	0	0.472	0.361	0.806	0.5	0.014	.	0	181.65	134.42	332.33	232.2	1.2	.	0	0.85	0.54	1.26	0.94	0.01	.	0	214.402	248.165	262.94	255.856
F33	FEMALE	2	ANGER	2	F33ANS	F33-NE-AN	.	0.6761	1483.29	0.0563	0.6761	0.2394	0	0.0141	0.0141		0	0.39	0.19	0.18	0.15	0.01	.	0.014	0.514	0.417	0.792	0.389	0.014	.	1.14	219.7	168.67	347.54	142.14	6.11	.	0.01	1.01	0.72	1.46	0.64	0.03	.	82.11	216.691	233.537	238.311	232.473
F33	FEMALE	2	DISGUST	3	F33DIS	F33-NE-DI	.	0.7639	1515.91	0.1389	0.0417	0.7639	0.0139	0.0278	0.0139		0	0.33	0.21	0.22	0.19	0.01	.	0.014	0.472	0.375	0.863	0.417	0.042	.	10.22	182.6	124.07	407.7	168	4.49	.	0.01	0.82	0.63	1.75	0.74	0.04	.	735.86	222.828	198.517	232.973	238.23
F33	FEMALE	2	HAPPINESS	4	F33HAS	F33-NE-HA	.	1	833.02	0	0	0	1	0	0		0.01	0.28	0.13	0.21	0.31	0	.	0.028	0.431	0.236	0.847	0.583	0.028	.	15.54	157.4	73.32	365.36	248.02	4.69	.	0.08	0.65	0.32	1.4	1.03	0.03	.	186.428	241.116	229.516	260.453	251.313
F33	FEMALE	2	SADNESS	5	F33SAS	F33-NE-SA	.	0.9028	1332.65	0.0694	0.0139	0.0139	0	0.9028	0		0	0.28	0.31	0.18	0.21	0.01	.	0.056	0.583	0.472	0.861	0.375	0.014	.	12.97	248.38	166.13	376.07	125.77	2.47	.	0.07	0.92	0.74	1.58	0.56	0.03	.	186.716	270.96	225.688	237.519	236.384
F33	FEMALE	2	SURPRISE	6	F33SUS	F33-NE-SU	.	0.7746	1239.82	0.1972	0.0282	0	0	0	0.7746		0.01	0.38	0.13	0.25	0.18	0	.	0.028	0.556	0.403	0.806	0.458	0.028	.	4.78	221.89	154.06	378.14	150.48	2.54	.	0.03	0.82	0.65	1.44	0.76	0.04	.	172.03	270.786	236.004	261.789	206.993
F35	FEMALE	2	FEAR	1	F35FES	F35-NE-FE	.	0.4722	1860.99	0.4722	0.0139	0.3194	0	0.0278	0.1667		0	0.25	0.18	0.31	0.19	0	.	0	0.458	0.306	0.792	0.347	0.014	.	0	192.82	134.21	401.78	138.86	10.06	.	0	0.78	0.53	1.61	0.51	0.03	.	0	247.917	254.288	249.379	280.205
F35	FEMALE	2	ANGER	2	F35ANS	F35-NE-AN	.	0.9028	1078.92	0.0278	0.9028	0.0417	0	0.0139	0.0139		0	0.31	0.18	0.18	0.25	0	.	0.014	0.458	0.333	0.806	0.375	0	.	1.58	242.15	127.48	419.07	150.38	0	.	0.01	0.89	0.47	1.5	0.65	0	.	114.07	238.673	269.952	279.377	240.362
F35	FEMALE	2	DISGUST	3	F35DIS	F35-NE-DI	.	0.8889	1263.34	0	0.1111	0.8889	0	0	0		0.01	0.26	0.17	0.28	0.22	0	.	0.014	0.389	0.319	0.808	0.389	0	.	2.67	189.06	132.38	381.66	177.09	0	.	0.03	0.76	0.51	1.35	0.85	0	.	96.08	247.491	257.61	283.296	219.023
F35	FEMALE	2	HAPPINESS	4	F35HAS	F35-NE-HA	.	0.9714	863.36	0	0	0.0286	0.9714	0	0		0	0.21	0.21	0.21	0.32	0	.	0	0.319	0.333	0.778	0.431	0	.	0	165.33	120.61	388.29	222.88	0	.	0	0.54	0.49	1.36	0.86	0	.	0	305.233	248.121	285.278	268.824
F35	FEMALE	2	SADNESS	5	F35SAS	F35-NE-SA	.	0.7083	1604.77	0.1667	0.0278	0.0972	0	0.7083	0		0.01	0.35	0.18	0.22	0.19	0	.	0.014	0.556	0.403	0.75	0.347	0	.	1.51	268.65	139.02	353.1	149.01	0	.	0.01	0.99	0.61	1.33	0.63	0	.	108.49	272.435	227.492	264.823	248.414
F35	FEMALE	2	SURPRISE	6	F35SUS	F35-NE-SU	.	0.9286	858.22	0	0.0143	0	0.0571	0	0.9286		0	0.32	0.19	0.19	0.22	0	.	0.014	0.389	0.375	0.792	0.403	0	.	1.19	204.59	127.34	401.53	169.81	0	.	0.01	0.81	0.56	1.58	0.69	0	.	85.98	253.977	229.213	253.6	254.519
M03	MALE	1	FEAR	1	M03FES	M03-NE-FE	.	0.625	1488.85	0.625	0.0556	0.2639	0	0.0278	0.0278		0.01	0.25	0.14	0.29	0.26	0	.	0.014	0.444	0.319	0.792	0.431	0.042	.	1.42	179.52	119.21	395.94	186.31	4.36	.	0.01	0.69	0.49	1.61	0.75	0.06	.	102.05	258.505	245.222	245.754	258.41
M03	MALE	1	ANGER	2	M03ANS	M03-NE-AN	.	0.9306	1259.75	0.0139	0.9306	0.0556	0	0	0		0.01	0.25	0.24	0.21	0.19	0	.	0.014	0.431	0.347	0.806	0.319	0.014	.	1.7	238.2	140.08	386.69	141.11	3.16	.	0.01	0.83	0.61	1.46	0.56	0.04	.	122.12	261.836	229.216	265.158	263.995
M03	MALE	1	DISGUST	3	M03DIS	M03-NE-DI	.	0.8286	1104.42	0.0143	0.1143	0.8286	0	0.0429	0		0	0.38	0.19	0.18	0.18	0	.	0.014	0.514	0.319	0.766	0.375	0.014	.	1.61	241.64	107.37	367.2	169.32	3.56	.	0.01	0.81	0.47	1.36	0.69	0.03	.	116.07	299.97	227.373	269.78	253.824
M03	MALE	1	HAPPINESS	4	M03HAS	M03-NE-HA	.	0.9718	765.19	0	0	0.0141	0.9718	0	0.0141		0	0.31	0.11	0.24	0.22	0	.	0	0.333	0.264	0.819	0.556	0.014	.	0	161.87	83.92	389.28	216.7	4.72	.	0	0.57	0.36	1.43	0.93	0.04	.	0	284.254	232.397	272.118	242.875
M03	MALE	1	SADNESS	5	M03SAS	M03-NE-SA	.	0.7102	1242.16	0.1739	0.0145	0.1014	0	0.7102	0		0	0.33	0.21	0.18	0.18	0	.	0.014	0.528	0.375	0.75	0.319	0.014	.	1.86	278.63	139.23	337.04	119.91	1.39	.	0.01	1	0.56	1.26	0.57	0.01	.	134.12	278.627	250.619	266.67	220.566
M03	MALE	1	SURPRISE	6	M03SUS	M03-NE-SU	.	1	889.93	0	0	0	0	0	1		0	0.32	0.21	0.22	0.19	0.01	.	0	0.472	0.431	0.833	0.403	0.014	.	0	218.96	149.73	389.28	157.49	2.39	.	0	0.83	0.68	1.58	0.76	0.03	.	0	262.752	220.013	245.862	216.169
M05	MALE	1	FEAR	1	M05FES	M05-NE-FE	.	0.6806	1261.59	0.6806	0	0.1944	0	0	0.125		0.01	0.25	0.19	0.21	0.29	0	.	0.028	0.444	0.333	0.861	0.556	0	.	1.34	168.46	93.84	398.5	242.54	0	.	0.03	0.69	0.49	1.51	1.14	0	.	48.36	242.584	193.047	263.231	222.958
M05	MALE	1	ANGER	2	M05ANS	M05-NE-AN	.	0.971	1167.74	0	0.971	0.029	0	0	0		0	0.38	0.22	0.17	0.15	0.01	.	0	0.472	0.375	0.722	0.236	0.014	.	0	284.39	141.5	384.12	107.64	3.34	.	0	0.88	0.6	1.31	0.39	0.03	.	0	290.727	236.935	294.217	286.783
M05	MALE	1	DISGUST	3	M05DIS	M05-NE-DI	.	0.6761	1297.08	0	0.3239	0.6761	0	0	0		0.01	0.26	0.18	0.15	0.28	0.01	.	0.028	0.403	0.278	0.836	0.472	0.028	.	5.04	164.28	120.45	398.09	202.63	8.08	.	0.03	0.65	0.43	1.4	0.79	0.06	.	181.51	251.666	279.755	283.785	265.95
M05	MALE	1	HAPPINESS	4	M05HAS	M05-NE-HA	.	1	806.99	0	0	0	1	0	0		0	0.29	0.11	0.28	0.22	0.01	.	0	0.417	0.236	0.875	0.597	0.014	.	0	159.86	86.93	384.92	277.75	1.28	.	0	0.68	0.31	1.6	1.24	0.01	.	0	234.9	284.495	240.996	234.695
M05	MALE	1	SADNESS	5	M05SAS	M05-NE-SA	.	0.8571	1092.89	0.1	0.0143	0.0143	0	0.8571	0.0143		0	0.33	0.11	0.31	0.19	0	.	0	0.514	0.319	0.722	0.333	0.014	.	0	244.62	135.17	328.54	139.74	3.83	.	0	1.04	0.47	1.49	0.64	0.03	.	0	234.832	286.232	221.072	228.716
M05	MALE	1	SURPRISE	6	M05SUS	M05-NE-SU	.	0.942	877.07	0.0435	0.0145	0	0	0	0.942		0	0.32	0.14	0.24	0.29	0	.	0.014	0.611	0.319	0.792	0.431	0.042	.	9.94	248.74	101.74	321.38	197.7	11.07	.	0.04	0.99	0.47	1.39	0.88	0.04	.	238.507	252.24	215.447	231.396	235.948
M06	MALE	1	FEAR	1	M06FES	M06-NE-FE	.	0.2222	1771.08	0.2222	0	0	0	0.0278	0.75		0	0.32	0.24	0.17	0.21	0	.	0	0.625	0.472	0.681	0.292	0.014	.	0	291.43	157.95	328.75	108.09	3.61	.	0	1.08	0.68	1.33	0.56	0.03	.	0	269.015	232.086	246.566	204.56
M06	MALE	1	ANGER	2	M06ANS	M06-NE-AN	.	0.9861	964.95	0.0139	0.9861	0	0	0	0		0	0.32	0.21	0.25	0.14	0	.	0.014	0.542	0.389	0.736	0.208	0.014	.	3.57	286.31	171.29	372.58	75.65	1.36	.	0.01	1.15	0.61	1.43	0.43	0.01	.	257.25	231.019	280.287	260.445	195.692
M06	MALE	1	DISGUST	3	M06DIS	M06-NE-DI	.	0.4085	1556.66	0.1127	0	0.4085	0	0.4648	0.0141		0	0.35	0.24	0.19	0.11	0	.	0.028	0.542	0.444	0.863	0.389	0.014	.	5.91	240.93	148.68	385.6	107.57	1.89	.	0.03	0.88	0.69	1.51	0.61	0.01	.	212.68	275.346	214.099	254.707	196.028
M06	MALE	1	HAPPINESS	4	M06HAS	M06-NE-HA	.	0.9559	879.84	0	0.0147	0.0147	0.9559	0	0.0147		0.01	0.32	0.14	0.25	0.25	0	.	0.028	0.444	0.319	0.833	0.528	0.014	.	4.23	173.18	101.98	379.43	220.74	1.22	.	0.03	0.74	0.53	1.6	0.99	0.01	.	152.15	235.264	193.223	237.554	233.85
M06	MALE	1	SADNESS	5	M06SAS	M06-NE-SA	.	0.6714	1132.52	0.2714	0	0.0286	0	0.6714	0.0286		0.01	0.32	0.21	0.26	0.15	0	.	0.028	0.611	0.389	0.819	0.25	0	.	7.63	288.79	165.52	361.78	103.74	0	.	0.04	1.07	0.75	1.35	0.36	0	.	183.237	270.038	220.699	268.538	297.282
M06	MALE	1	SURPRISE	6	M06SUS	M06-NE-SU	.	0.971	881.37	0.0145	0	0	0.0145	0	0.971		0	0.29	0.29	0.25	0.11	0.01	.	0	0.597	0.472	0.75	0.222	0.014	.	0	277.71	197.31	369.69	74.98	9.63	.	0	1.1	0.81	1.44	0.36	0.06	.	0	253.102	244.939	255.937	217.64
M08	MALE	1	FEAR	1	M08FES	M08-NE-FE	.	0.6761	1207.35	0.6761	0.0704	0.1972	0	0	0.0563		0	0.35	0.22	0.21	0.18	0	.	0	0.528	0.375	0.861	0.403	0	.	0	215.47	133.13	409.39	159.88	0	.	0	0.94	0.58	1.58	0.82	0	.	0	228.14	228.226	258.562	205.104
M08	MALE	1	ANGER	2	M08ANS	M08-NE-AN	.	1	1030.67	0	1	0	0	0	0		0	0.31	0.17	0.26	0.15	0.01	.	0	0.444	0.375	0.806	0.403	0.028	.	0	298.5	127.63	383.43	141.34	10.51	.	0	0.76	0.61	1.46	0.74	0.06	.	0	286.038	208.852	262.92	202.011
M08	MALE	1	DISGUST	3	M08DIS	M08-NE-DI	.	0.5278	1774.19	0.0139	0.4028	0.5278	0	0.0139	0.0417		0	0.28	0.14	0.31	0.21	0	.	0	0.486	0.347	0.877	0.431	0.014	.	0	187.76	108.52	417.88	165.73	1.67	.	0	0.81	0.51	1.65	0.81	0.01	.	0	233.078	211.165	252.837	215.734
M08	MALE	1	HAPPINESS	4	M08HAS	M08-NE-HA	.	1	699.6	0	0	0	1	0	0		0	0.28	0.19	0.32	0.18	0	.	0	0.389	0.347	0.861	0.472	0.028	.	0	166.33	144.57	402.37	197.28	3.25	.	0	0.63	0.53	1.71	0.9	0.03	.	0	266.12	273.931	235.532	228.526
M08	MALE	1	SADNESS	5	M08SAS	M08-NE-SA	.	0.3889	1688.58	0.0972	0.0417	0.4583	0	0.3889	0.0139		0	0.28	0.17	0.31	0.18	0.01	.	0.014	0.514	0.361	0.792	0.347	0.028	.	2.75	213.68	147.41	428.82	127.07	2.31	.	0.01	0.79	0.57	1.56	0.58	0.03	.	198.16	269.914	258.865	275.672	227.827
M08	MALE	1	SURPRISE	6	M08SUS	M08-NE-SU	.	0.9296	976.79	0.0704	0	0	0	0	0.9296		0	0.33	0.21	0.21	0.21	0.01	.	0	0.542	0.361	0.847	0.444	0.042	.	0	199.93	137.58	380.43	188.28	9.78	.	0	0.92	0.58	1.64	0.75	0.07	.	0	218.104	235.843	232.126	261.038
M09	MALE	1	FEAR	1	M09FES	M09-NE-FE	.	0.2857	1219.68	0.2857	0.0143	0	0.0143	0.0143	0.6714		0	0.28	0.24	0.24	0.19	0	.	0.014	0.5	0.514	0.681	0.361	0.014	.	5.52	238.37	216.02	316.52	130.86	2.97	.	0.01	1.06	0.85	1.32	0.69	0.03	.	397.6	225.828	254.972	239.889	198.435
M09	MALE	1	ANGER	2	M09ANS	M09-NE-AN	.	0.9857	1055.24	0	0.9857	0	0	0.0143	0		0.01	0.28	0.25	0.22	0.18	0	.	0.014	0.569	0.5	0.625	0.278	0.014	.	4.64	292.25	205.41	307.5	102.37	1.17	.	0.03	1.14	0.9	1.24	0.4	0.01	.	167.06	239.052	227.531	248.767	264.153
M09	MALE	1	DISGUST	3	M09DIS	M09-NE-DI	.	0.8889	1071.9	0	0.0139	0.8889	0	0.0833	0.0139		0	0.26	0.18	0.28	0.24	0.01	.	0.014	0.403	0.319	0.794	0.417	0.014	.	2.24	178.94	145.77	398.88	184.74	1.25	.	0.01	0.82	0.49	1.51	0.78	0.01	.	160.93	218.368	299.868	263.479	247.525
M09	MALE	1	HAPPINESS	4	M09HAS	M09-NE-HA	.	0.9861	882.95	0	0	0	0.9861	0	0.0139		0	0.25	0.19	0.26	0.28	0	.	0	0.389	0.306	0.861	0.528	0.014	.	0	174.01	128.94	385.02	245.17	6.76	.	0	0.6	0.44	1.57	0.94	0.04	.	0	291.367	290.104	245.321	269.592
M09	MALE	1	SADNESS	5	M09SAS	M09-NE-SA	.	0.5143	1418.62	0.1429	0.1429	0.1714	0	0.5143	0.0286		0	0.29	0.15	0.33	0.13	0	.	0	0.5	0.347	0.806	0.333	0	.	0	254.28	145.16	367.83	128.16	0	.	0	0.9	0.53	1.54	0.65	0	.	0	281.664	275.045	238.591	206.331
M09	MALE	1	SURPRISE	6	M09SUS	M09-NE-SU	.	0.9722	893.18	0	0	0.0139	0.0139	0	0.9722		0	0.26	0.18	0.17	0.32	0.01	.	0.014	0.458	0.333	0.806	0.472	0.042	.	1.69	182.95	141.29	356.41	189.35	6.76	.	0.01	0.79	0.61	1.53	0.86	0.07	.	121.76	231.099	231.197	233.286	229.89
M10	MALE	1	FEAR	1	M10FES	M10-NE-FE	.	0.6389	1311.9	0.6389	0	0.2083	0	0	0.1528		0	0.31	0.17	0.19	0.25	0	.	0	0.486	0.417	0.792	0.458	0.028	.	0	230.58	153.66	357.02	163.78	4.2	.	0	0.88	0.64	1.43	0.6	0.03	.	0	263.525	240.51	249.568	284.243
M10	MALE	1	ANGER	2	M10ANS	M10-NE-AN	.	0.9429	1124.42	0.0286	0.9429	0.0286	0	0	0		0	0.31	0.19	0.18	0.25	0	.	0	0.514	0.403	0.764	0.5	0.014	.	0	222.05	133.89	332.92	209.84	1.28	.	0	0.9	0.58	1.42	0.97	0.01	.	0	245.965	229.525	235.004	225.839
M10	MALE	1	DISGUST	3	M10DIS	M10-NE-DI	.	0.9722	973.19	0	0.0278	0.9722	0	0	0		0	0.32	0.18	0.25	0.18	0.01	.	0.014	0.431	0.319	0.877	0.403	0.014	.	3.45	223	117.72	377.38	178.55	1.78	.	0.01	0.82	0.57	1.67	0.92	0.01	.	248.73	272.14	206.733	226.43	204.782
M10	MALE	1	HAPPINESS	4	M10HAS	M10-NE-HA	.	0.9861	729.22	0	0	0.0139	0.9861	0	0		0.01	0.31	0.17	0.21	0.25	0.01	.	0.028	0.444	0.264	0.861	0.528	0.042	.	5.39	172.89	104.04	346.09	222.76	6.78	.	0.04	0.67	0.42	1.43	1.06	0.04	.	129.46	259.331	249.688	241.927	221.034
M10	MALE	1	SADNESS	5	M10SAS	M10-NE-SA	.	0.3889	1507.97	0.1389	0.0139	0.4583	0	0.3889	0		0.01	0.32	0.18	0.24	0.15	0	.	0.028	0.472	0.417	0.819	0.417	0.014	.	7.4	219.97	183.48	368.09	137.01	4.42	.	0.03	0.76	0.67	1.51	0.68	0.04	.	266.41	287.961	275.223	243.14	211.316
M10	MALE	1	SURPRISE	6	M10SUS	M10-NE-SU	.	0.9315	1015.02	0.0411	0	0	0.0274	0	0.9315		0	0.35	0.22	0.15	0.24	0	.	0.028	0.625	0.403	0.778	0.417	0.014	.	11.97	277.96	141.7	332.66	131.08	1.31	.	0.06	1.07	0.56	1.25	0.6	0.01	.	215.418	259.909	255.063	266.124	229.489
M11	MALE	1	FEAR	1	M11FES	M11-NE-FE	.	0.8472	1234.74	0.8472	0	0.0139	0	0.0139	0.125		0	0.36	0.17	0.21	0.18	0	.	0	0.528	0.319	0.833	0.333	0	.	0	237.17	162.62	388.58	113.9	0	.	0	0.99	0.53	1.42	0.53	0	.	0	240.509	308.115	274.292	225.804
M11	MALE	1	ANGER	2	M11ANS	M11-NE-AN	.	0.9718	1020.53	0.0141	0.9718	0.0141	0	0	0		0	0.29	0.24	0.25	0.17	0	.	0	0.542	0.403	0.833	0.278	0	.	0	275.99	185.44	404.71	109.08	0	.	0	0.83	0.67	1.47	0.47	0	.	0	283.183	278.167	274.899	240.987
M11	MALE	1	DISGUST	3	M11DIS	M11-NE-DI	.	0.9577	875.61	0.0141	0	0.9577	0	0.0282	0		0	0.28	0.22	0.31	0.11	0	.	0.028	0.486	0.375	0.836	0.306	0.014	.	6.74	203.35	155.24	424.38	100.7	1.53	.	0.04	0.89	0.6	1.56	0.58	0.01	.	161.647	228.767	259.937	272.815	192.621
M11	MALE	1	HAPPINESS	4	M11HAS	M11-NE-HA	.	0.9859	828.03	0	0	0.0141	0.9859	0	0		0	0.25	0.22	0.22	0.25	0	.	0.014	0.375	0.319	0.889	0.528	0.014	.	3.86	127.29	113.64	428.78	236.96	0.04	.	0.01	0.51	0.46	1.61	1.13	0.01	.	278.05	247.702	247.948	266.137	220.63
M11	MALE	1	SADNESS	5	M11SAS	M11-NE-SA	.	0.9041	964.78	0.0685	0.0137	0.0137	0	0.9041	0		0	0.35	0.26	0.15	0.18	0	.	0	0.528	0.444	0.681	0.319	0	.	0	268.02	171.95	301.63	133.22	0	.	0	1.03	0.75	1.25	0.57	0	.	0	260.776	229.26	241.3	243.953
M11	MALE	1	SURPRISE	6	M11SUS	M11-NE-SU	.	0.9444	898.85	0.0417	0	0	0	0.0139	0.9444		0	0.28	0.21	0.29	0.11	0	.	0.028	0.583	0.333	0.792	0.417	0	.	10.11	224.12	147.8	385.45	102.67	0	.	0.04	0.94	0.54	1.57	0.58	0	.	242.627	237.306	272.853	245.599	186.005
M12	MALE	1	FEAR	1	M12FES	M12-NE-FE	.	0.7042	1113.23	0.7042	0	0.2817	0	0	0.0141		0	0.38	0.18	0.18	0.22	0	.	0	0.556	0.403	0.722	0.347	0.014	.	0	229.65	180.46	352.85	140.12	1.5	.	0	0.93	0.69	1.43	0.67	0.01	.	0	246.787	259.859	246.654	220.181
M12	MALE	1	ANGER	2	M12ANS	M12-NE-AN	.	0.9571	1255.5	0	0.9571	0.0429	0	0	0		0	0.38	0.24	0.19	0.15	0	.	0.014	0.583	0.403	0.778	0.292	0	.	9.56	288.33	181.75	316.31	99.46	0	.	0.03	1.17	0.64	1.32	0.54	0	.	344.02	247.143	284.472	239.731	193.626
M12	MALE	1	DISGUST	3	M12DIS	M12-NE-DI	.	0.9143	875.19	0.0143	0.0429	0.9143	0.0143	0.0143	0		0	0.36	0.17	0.19	0.14	0.01	.	0	0.458	0.361	0.794	0.319	0.014	.	0	242.07	109.42	374.97	115.22	2.61	.	0	0.93	0.56	1.47	0.54	0.01	.	0	260.139	196.95	254.695	222.715
M12	MALE	1	HAPPINESS	4	M12HAS	M12-NE-HA	.	0.9722	731.44	0	0	0.0278	0.9722	0	0		0	0.28	0.21	0.25	0.21	0	.	0.028	0.472	0.333	0.847	0.458	0.014	.	10.85	195.58	114.63	402.49	160.72	1.5	.	0.04	0.85	0.47	1.57	0.79	0.01	.	260.377	230.847	242.75	256.456	213.016
M12	MALE	1	SADNESS	5	M12SAS	M12-NE-SA	.	0.75	1066.53	0.1806	0	0.0694	0	0.75	0		0	0.32	0.33	0.19	0.14	0	.	0	0.528	0.528	0.722	0.222	0	.	0	259.49	228.83	328.84	114.13	0	.	0	0.93	0.89	1.39	0.39	0	.	0	278.851	257.43	236.768	303.48
M12	MALE	1	SURPRISE	6	M12SUS	M12-NE-SU	.	0.9714	915.3	0.0286	0	0	0	0	0.9714		0	0.38	0.18	0.17	0.24	0	.	0.042	0.597	0.417	0.694	0.361	0	.	11.53	294.76	169.15	272.75	145.69	0	.	0.1	1.01	0.76	1.1	0.71	0	.	118.573	290.722	221.433	248.583	215.675
M13	MALE	1	FEAR	1	M13FES	M13-NE-FE	.	0.662	1205.28	0.662	0.0141	0.0845	0.0141	0.0141	0.2113		0	0.28	0.21	0.22	0.21	0	.	0	0.5	0.361	0.819	0.347	0.028	.	0	261.38	139.67	384.13	120.01	4.05	.	0	0.97	0.56	1.44	0.57	0.04	.	0	268.849	251.414	265.938	220.743
M13	MALE	1	ANGER	2	M13ANS	M13-NE-AN	.	0.8732	1083.64	0.0141	0.8732	0.0986	0.0141	0	0		0.01	0.29	0.21	0.35	0.11	0	.	0.042	0.597	0.417	0.75	0.264	0	.	7.38	255.68	166.21	352.53	90.08	0	.	0.06	1.04	0.72	1.61	0.53	0	.	132.875	264.651	230.136	218.81	190.676
M13	MALE	1	DISGUST	3	M13DIS	M13-NE-DI	.	0.9577	925.62	0.0282	0.0141	0.9577	0	0	0		0.01	0.32	0.18	0.31	0.11	0	.	0.014	0.472	0.319	0.752	0.264	0.028	.	1.17	271.78	117.78	420.37	95.52	4.76	.	0.01	0.93	0.51	1.57	0.4	0.04	.	83.99	292.067	229.192	267.844	247.154
M13	MALE	1	HAPPINESS	4	M13HAS	M13-NE-HA	.	0.9722	891.07	0	0	0.0139	0.9722	0	0.0139		0	0.29	0.17	0.25	0.25	0	.	0	0.361	0.278	0.764	0.583	0.028	.	0	165	99.41	344.55	261.21	6.55	.	0	0.6	0.46	1.31	1.11	0.06	.	0	276.279	216.892	263.908	245.086
M13	MALE	1	SADNESS	5	M13SAS	M13-NE-SA	.	0.9429	1273.73	0.0286	0	0.0286	0	0.9429	0		0	0.36	0.21	0.21	0.18	0.01	.	0	0.514	0.389	0.736	0.361	0.014	.	0	256.3	169.39	360.12	119.33	3.86	.	0	0.86	0.63	1.29	0.57	0.04	.	0	297.637	271.025	278.804	219.547
M13	MALE	1	SURPRISE	6	M13SUS	M13-NE-SU	.	0.9861	963.53	0.0139	0	0	0	0	0.9861		0	0.29	0.25	0.25	0.17	0.01	.	0.028	0.514	0.417	0.819	0.375	0.014	.	2.62	198.63	170.61	360.67	161.79	1.31	.	0.03	0.85	0.71	1.53	0.64	0.01	.	94.33	234.452	240.868	236.077	263.239
M14	MALE	1	FEAR	1	M14FES	M14-NE-FE	.	0.7639	1574.35	0.7639	0	0	0	0	0.2361		0	0.35	0.19	0.24	0.18	0	.	0.014	0.583	0.403	0.736	0.278	0.014	.	4.77	275.73	162.96	324.81	126.2	1.17	.	0.01	1.01	0.67	1.33	0.51	0.01	.	343.4	271.957	244.445	243.61	255.576
M14	MALE	1	ANGER	2	M14ANS	M14-NE-AN	.	0.9444	1107.52	0	0.9444	0.0417	0	0.0139	0		0	0.36	0.26	0.18	0.14	0	.	0.014	0.569	0.458	0.778	0.306	0	.	4.87	271.8	188.22	315.8	119.6	0	.	0.04	1.15	0.75	1.29	0.49	0	.	116.84	235.776	250.955	244.493	256.04
M14	MALE	1	DISGUST	3	M14DIS	M14-NE-DI	.	0.7143	982.63	0.0286	0.1857	0.7143	0.0143	0.0286	0.0286		0	0.32	0.13	0.31	0.17	0	.	0.028	0.472	0.306	0.877	0.347	0.014	.	4.25	203.24	107.82	449.3	116.81	3.75	.	0.03	0.85	0.47	1.65	0.58	0.03	.	153.015	239.89	228.323	271.846	210.247
M14	MALE	1	HAPPINESS	4	M14HAS	M14-NE-HA	.	0.9565	902.87	0	0	0.0145	0.9565	0.0145	0.0145		0	0.33	0.19	0.24	0.22	0	.	0	0.431	0.319	0.819	0.486	0	.	0	198.68	139.59	348.02	228.54	0	.	0	0.71	0.64	1.44	1	0	.	0	280.487	218.495	240.936	238.538
M14	MALE	1	SADNESS	5	M14SAS	M14-NE-SA	.	0.9143	1272.33	0.0143	0.0286	0	0.0143	0.9143	0.0286		0.01	0.32	0.17	0.26	0.14	0.01	.	0.028	0.458	0.403	0.736	0.292	0.042	.	10.42	251.88	159.76	392.57	94.96	7.92	.	0.04	0.99	0.61	1.39	0.51	0.08	.	250.023	255.426	261.42	282.651	194.79
M14	MALE	1	SURPRISE	6	M14SUS	M14-NE-SU	.	0.9583	928.47	0.0417	0	0	0	0	0.9583		0.03	0.32	0.21	0.24	0.19	0	.	0.028	0.583	0.431	0.736	0.375	0	.	3.55	229.29	188.01	317.32	147.49	0	.	0.03	0.92	0.81	1.42	0.61	0	.	127.91	250.133	233.391	223.993	251.349
M17	MALE	1	FEAR	1	M17FES	M17-NE-FE	.	0.75	1270.75	0.75	0	0	0	0	0.25		0	0.28	0.21	0.25	0.18	0	.	0.014	0.569	0.375	0.722	0.347	0.014	.	1.22	254.98	124.99	355.15	136.87	3.92	.	0.01	1.1	0.56	1.42	0.6	0.01	.	88.13	232.388	224.982	250.695	239.174
M17	MALE	1	ANGER	2	M17ANS	M17-NE-AN	.	0.9718	1119.12	0.0141	0.9718	0.0141	0	0	0		0	0.39	0.11	0.19	0.28	0	.	0.028	0.583	0.333	0.806	0.403	0.014	.	9.5	229.19	123.65	346.95	196.1	1.75	.	0.04	0.99	0.5	1.32	0.83	0.01	.	227.907	232.416	247.309	262.948	245.316
M17	MALE	1	DISGUST	3	M17DIS	M17-NE-DI	.	0.6667	1143.34	0.0139	0.0139	0.6667	0.0139	0.2917	0		0	0.38	0.18	0.24	0.17	0	.	0	0.597	0.375	0.808	0.264	0.014	.	0	270.31	150.59	377.97	96.22	1.19	.	0	0.99	0.57	1.28	0.5	0.01	.	0	274.114	264.449	295.804	202.437
M17	MALE	1	HAPPINESS	4	M17HAS	M17-NE-HA	.	0.9718	711.71	0	0	0	0.9718	0	0.0282		0.01	0.38	0.18	0.21	0.14	0	.	0.014	0.514	0.306	0.875	0.444	0	.	1.17	214.32	102.86	390.7	210.04	0	.	0.01	0.81	0.54	1.54	0.88	0	.	84.16	266.057	189.891	253.428	250.048
M17	MALE	1	SADNESS	5	M17SAS	M17-NE-SA	.	0.7183	1031.44	0.2254	0.0141	0.0423	0	0.7183	0		0	0.33	0.25	0.25	0.11	0	.	0.014	0.528	0.389	0.792	0.236	0.014	.	1.35	253.93	163.41	407.51	95.34	3.84	.	0.01	1.08	0.68	1.44	0.4	0.01	.	97.45	234.401	240.119	282.122	246.718
M17	MALE	1	SURPRISE	6	M17SUS	M17-NE-SU	.	0.9859	883.31	0.0141	0	0	0	0	0.9859		0	0.4	0.18	0.21	0.15	0	.	0	0.556	0.403	0.764	0.25	0	.	0	264.01	178.54	359.97	103.57	0	.	0	1.03	0.71	1.39	0.38	0	.	0	256.875	252.062	259.177	286.198
M18	MALE	1	FEAR	1	M18FES	M18-NE-FE	.	0.8592	1563.51	0.8592	0	0.0423	0	0.0563	0.0423		0	0.33	0.19	0.21	0.22	0	.	0.042	0.528	0.375	0.819	0.375	0.014	.	7.36	214.27	161.73	367.91	157.12	0.37	.	0.04	0.96	0.69	1.36	0.57	0.01	.	176.757	223.586	232.885	270.302	285.91
M18	MALE	1	ANGER	2	M18ANS	M18-NE-AN	.	0.9718	1000.28	0.0141	0.9718	0	0	0.0141	0		0	0.24	0.17	0.38	0.17	0	.	0.042	0.389	0.375	0.819	0.333	0	.	10.48	186.63	154.29	411.1	113.5	0	.	0.07	0.68	0.63	1.6	0.57	0	.	150.944	274.238	246.859	257.387	209.317
M18	MALE	1	DISGUST	3	M18DIS	M18-NE-DI	.	0.9577	930.88	0	0.0423	0.9577	0	0	0		0	0.35	0.24	0.15	0.22	0	.	0.014	0.5	0.403	0.822	0.361	0.014	.	2.07	237.55	155.2	333.21	155.15	3.06	.	0.01	0.85	0.76	1.39	0.6	0.03	.	149.21	280.384	203.171	239.915	269.78
M18	MALE	1	HAPPINESS	4	M18HAS	M18-NE-HA	.	0.9851	729.42	0	0	0.0149	0.9851	0	0		0.01	0.32	0.19	0.15	0.28	0	.	0.042	0.472	0.375	0.819	0.542	0.028	.	7.28	192.26	137.02	352.07	212.38	8.33	.	0.06	0.89	0.6	1.26	0.99	0.07	.	131.033	216.29	229.422	278.564	225.372
M18	MALE	1	SADNESS	5	M18SAS	M18-NE-SA	.	0.7639	1096.87	0.0972	0.0139	0.125	0	0.7639	0		0	0.31	0.22	0.17	0.24	0.03	.	0	0.583	0.431	0.806	0.444	0.028	.	0	239.76	169.53	350.07	145.89	7.2	.	0	1.04	0.68	1.35	0.67	0.06	.	0	230.168	249.099	259.847	228.831
M18	MALE	1	SURPRISE	6	M18SUS	M18-NE-SU	.	1	1177.89	0	0	0	0	0	1		0	0.43	0.15	0.22	0.14	0	.	0.042	0.597	0.486	0.708	0.264	0	.	7.89	287.53	180.78	324.75	115.86	0	.	0.06	1	0.74	1.19	0.51	0	.	141.95	287.534	245.594	271.883	235.462
M22	MALE	1	FEAR	1	M22FES	M22-NE-FE	.	0.7083	1168.16	0.7083	0	0.0139	0	0	0.2778		0	0.31	0.22	0.21	0.19	0	.	0.014	0.458	0.514	0.75	0.306	0.014	.	3.64	242.7	198.95	340.62	113.42	3.19	.	0.01	0.89	0.89	1.33	0.51	0.03	.	262.05	273.037	223.815	255.461	230.716
M22	MALE	1	ANGER	2	M22ANS	M22-NE-AN	.	0.9429	1283.48	0.0286	0.9429	0.0143	0	0.0143	0		0	0.4	0.21	0.14	0.17	0.01	.	0.014	0.569	0.417	0.806	0.25	0.014	.	2.92	277.92	148	384.72	81.04	1.47	.	0.03	0.97	0.65	1.29	0.35	0.01	.	104.99	296.143	226.72	297.85	243.391
M22	MALE	1	DISGUST	3	M22DIS	M22-NE-DI	.	0.7083	988.39	0.0139	0.2778	0.7083	0	0	0		0.01	0.35	0.19	0.24	0.13	0	.	0.028	0.514	0.361	0.822	0.417	0.014	.	6.34	203.58	155.98	371.66	137.89	5.61	.	0.04	0.85	0.64	1.43	0.67	0.03	.	152.083	240.287	244.14	259.8	216.84
M22	MALE	1	HAPPINESS	4	M22HAS	M22-NE-HA	.	0.9718	777.15	0	0	0.0282	0.9718	0	0		0	0.29	0.18	0.19	0.26	0	.	0	0.486	0.306	0.847	0.556	0.014	.	0	183.65	94.73	391.76	227.43	1.9	.	0	0.71	0.49	1.42	1.06	0.01	.	0	259.267	194.874	276.538	225.459
M22	MALE	1	SADNESS	5	M22SAS	M22-NE-SA	.	0.7222	1270.92	0.2639	0	0.0139	0	0.7222	0		0.01	0.33	0.24	0.22	0.14	0	.	0.056	0.569	0.611	0.667	0.25	0	.	24.1	256.43	244.84	286.91	87.56	0	.	0.13	0.93	1.07	1.08	0.53	0	.	192.808	275.566	228.943	264.837	195.907
M22	MALE	1	SURPRISE	6	M22SUS	M22-NE-SU	.	0.8857	1335.95	0.0857	0	0.0286	0	0	0.8857		0	0.39	0.21	0.15	0.17	0	.	0.014	0.528	0.444	0.708	0.306	0	.	6.02	283.72	166.72	314.63	122.11	0	.	0.01	1.13	0.74	1.11	0.43	0	.	433.74	252.196	226.488	283.166	293.602
M23	MALE	1	FEAR	1	M23FES	M23-NE-FE	.	0.662	1335.38	0.662	0	0	0	0.0423	0.2958		0.01	0.35	0.13	0.29	0.14	0	.	0.042	0.514	0.472	0.806	0.278	0	.	5.59	243.95	175.07	384.65	88.52	0	.	0.04	0.94	0.69	1.51	0.49	0	.	134.04	258.303	252.094	254.081	192.102
M23	MALE	1	ANGER	2	M23ANS	M23-NE-AN	.	0.9265	1086.8	0.0147	0.9265	0.0441	0	0.0147	0		0	0.31	0.21	0.26	0.13	0	.	0	0.472	0.431	0.778	0.222	0	.	0	238.37	183.71	397.81	90.74	0	.	0	0.93	0.76	1.61	0.39	0	.	0	234.671	240.494	246.918	243.325
M23	MALE	1	DISGUST	3	M23DIS	M23-NE-DI	.	0.9577	1173.03	0	0	0.9577	0	0.0141	0.0282		0	0.26	0.22	0.31	0.17	0	.	0.014	0.472	0.333	0.849	0.375	0	.	1.86	193.8	134.37	428.59	126.15	0	.	0.01	0.85	0.47	1.67	0.53	0	.	134.12	228.752	284.538	257.155	249.018
M23	MALE	1	HAPPINESS	4	M23HAS	M23-NE-HA	.	0.9859	835.23	0	0	0	0.9859	0	0.0141		0	0.26	0.21	0.18	0.32	0	.	0	0.361	0.278	0.833	0.5	0.042	.	0	148.36	89.7	399.36	237.38	5.56	.	0	0.63	0.4	1.58	0.97	0.04	.	0	237.375	222.708	252.229	254.166
M23	MALE	1	SADNESS	5	M23SAS	M23-NE-SA	.	0.8873	1176.1	0.0704	0.0141	0.0282	0	0.8873	0		0	0.28	0.26	0.26	0.13	0	.	0	0.458	0.403	0.75	0.306	0.014	.	0	215.88	172.59	369.56	92.78	2.08	.	0	0.75	0.6	1.43	0.42	0.01	.	0	287.838	288.986	258.335	232.667
M23	MALE	1	SURPRISE	6	M23SUS	M23-NE-SU	.	0.9706	905.85	0.0294	0	0	0	0	0.9706		0	0.32	0.26	0.21	0.17	0	.	0.028	0.569	0.556	0.778	0.319	0	.	10.31	231.9	214.98	310.43	110.88	0	.	0.04	1.08	0.89	1.38	0.53	0	.	247.467	214.066	241.854	225.768	220.094
M24	MALE	1	FEAR	1	M24FES	M24-NE-FE	.	0.7083	1275.53	0.7083	0	0.0694	0	0.0278	0.1945		0	0.38	0.17	0.22	0.19	0	.	0.014	0.597	0.444	0.792	0.375	0	.	1.23	268.16	140.27	369.68	140.75	0	.	0.01	1.04	0.67	1.38	0.6	0	.	88.84	257.437	210.411	268.859	245.669
M24	MALE	1	ANGER	2	M24ANS	M24-NE-AN	.	0.9722	1010.58	0.0139	0.9722	0	0	0.0139	0		0	0.25	0.21	0.31	0.11	0.01	.	0.014	0.444	0.403	0.806	0.25	0.014	.	5.17	256.12	166.67	399.8	112.43	2.72	.	0.01	0.78	0.74	1.46	0.64	0.01	.	372.11	265.013	226.417	274.147	195.978
M24	MALE	1	DISGUST	3	M24DIS	M24-NE-DI	.	0.9306	1022.8	0.0278	0.0278	0.9306	0	0.0139	0		0	0.38	0.11	0.26	0.18	0	.	0	0.514	0.306	0.822	0.389	0.014	.	0	218.54	114.41	413.22	141.25	2.47	.	0	0.9	0.53	1.6	0.65	0.01	.	0	242.076	216.769	258.71	226.389
M24	MALE	1	HAPPINESS	4	M24HAS	M24-NE-HA	.	1	803.45	0	0	0	1	0	0		0	0.29	0.18	0.22	0.25	0	.	0.014	0.347	0.25	0.778	0.542	0.028	.	8.11	174.23	92.79	369.25	253.71	2.72	.	0.03	0.57	0.38	1.57	1.26	0.03	.	291.985	305.968	247.45	235.277	210.736
M24	MALE	1	SADNESS	5	M24SAS	M24-NE-SA	.	0.8472	1010.29	0.125	0	0.0278	0	0.8472	0		0	0.33	0.25	0.24	0.11	0	.	0.014	0.514	0.472	0.792	0.319	0.014	.	6.11	212.35	212.93	380.7	101.88	3.25	.	0.03	0.82	0.69	1.46	0.49	0.01	.	220.115	259.14	306.618	261.05	219.588
M24	MALE	1	SURPRISE	6	M24SUS	M24-NE-SU	.	0.9718	894.35	0.0282	0	0	0	0	0.9718		0.01	0.31	0.21	0.29	0.17	0	.	0.028	0.542	0.431	0.792	0.375	0.028	.	5.79	246.11	144.81	352.41	146.28	8.37	.	0.03	1	0.61	1.46	0.72	0.03	.	208.32	246.109	236.959	241.655	212.547
M25	MALE	1	FEAR	1	M25FES	M25-NE-FE	.	0.7746	1816.21	0.7746	0.0141	0.1127	0	0.0845	0.0141		0.01	0.33	0.19	0.21	0.21	0	.	0.014	0.542	0.347	0.75	0.431	0.014	.	1.22	247.72	146.32	345.12	163.64	3.19	.	0.01	0.94	0.57	1.32	0.76	0.04	.	88.1	262.294	256.96	261.567	224.226
M25	MALE	1	ANGER	2	M25ANS	M25-NE-AN	.	0.9583	1216.73	0.0417	0.9583	0	0	0	0		0	0.29	0.22	0.29	0.17	0	.	0.014	0.583	0.458	0.806	0.333	0	.	1.17	256.95	168.44	365.99	115.94	0	.	0.01	1.01	0.68	1.57	0.6	0	.	84.03	233.705	247.503	233.2	204.127
M25	MALE	1	DISGUST	3	M25DIS	M25-NE-DI	.	0.8889	1099.73	0	0.0972	0.8889	0	0.0139	0		0	0.33	0.14	0.25	0.21	0	.	0	0.583	0.278	0.836	0.472	0	.	0	239.76	94.36	382.88	156.56	0	.	0	0.89	0.36	1.76	0.78	0	.	0	269.734	261.296	217.068	211.291
M25	MALE	1	HAPPINESS	4	M25HAS	M25-NE-HA	.	0.9857	732.03	0	0	0.0143	0.9857	0	0		0	0.31	0.17	0.24	0.25	0	.	0	0.458	0.306	0.806	0.569	0.056	.	0	194.59	113.78	330.7	268.45	7.56	.	0	0.75	0.44	1.33	1.17	0.06	.	0	259.452	256.007	248.023	240.096
M25	MALE	1	SADNESS	5	M25SAS	M25-NE-SA	.	0.5572	1304.68	0.2571	0	0.1857	0	0.5572	0		0	0.29	0.19	0.32	0.14	0	.	0	0.458	0.458	0.75	0.375	0.014	.	0	237.96	178.22	389.4	117.74	3.86	.	0	0.93	0.75	1.63	0.58	0.01	.	0	255.713	237.63	239.631	211.834
M25	MALE	1	SURPRISE	6	M25SUS	M25-NE-SU	.	0.9583	897.75	0	0	0.0139	0.0278	0	0.9583		0	0.36	0.18	0.14	0.28	0.01	.	0	0.556	0.361	0.806	0.417	0.014	.	0	236.5	134.39	350.63	152.14	2.61	.	0	0.92	0.53	1.47	0.76	0.03	.	0	258.003	254.626	238.164	209.17
M29	MALE	1	FEAR	1	M29FES	M29-NE-FE	.	0.6806	1608.82	0.6806	0	0.0833	0.0139	0.0417	0.1806		0	0.33	0.22	0.28	0.1	0	.	0.028	0.569	0.389	0.75	0.181	0	.	8.14	288.73	151.99	364.33	79.67	0	.	0.04	1.01	0.57	1.44	0.31	0	.	195.417	284.777	266.915	252.226	270.752
M29	MALE	1	ANGER	2	M29ANS	M29-NE-AN	.	0.9859	1077.68	0.0141	0.9859	0	0	0	0		0.01	0.31	0.22	0.25	0.11	0	.	0.014	0.5	0.403	0.681	0.319	0.042	.	1.51	266.59	167.68	354.54	107.86	8.78	.	0.01	0.89	0.67	1.22	0.54	0.06	.	108.36	277.416	251.518	290.081	209.13
M29	MALE	1	DISGUST	3	M29DIS	M29-NE-DI	.	0.1806	1409.81	0	0.8194	0.1806	0	0	0		0	0.26	0.29	0.26	0.11	0.01	.	0.014	0.569	0.417	0.766	0.208	0.014	.	2.71	275.57	156.8	388.34	79.77	1.67	.	0.03	1.14	0.58	1.57	0.44	0.01	.	97.61	241.967	268.808	247.441	199.493
M29	MALE	1	HAPPINESS	4	M29HAS	M29-NE-HA	.	1	824.03	0	0	0	1	0	0		0	0.38	0.15	0.25	0.18	0	.	0	0.5	0.222	0.833	0.472	0	.	0	207.69	80.54	424.92	176.29	0	.	0	0.69	0.35	1.5	0.69	0	.	0	299.075	231.949	283.282	263.855
M29	MALE	1	SADNESS	5	M29SAS	M29-NE-SA	.	0.7083	1682.72	0.0417	0.0694	0.0417	0.0139	0.7083	0.125		0.01	0.36	0.24	0.25	0.08	0	.	0.028	0.569	0.444	0.722	0.125	0	.	8.84	293.68	180.67	365.48	54.91	0	.	0.06	1.08	0.69	1.43	0.25	0	.	159.17	271.093	260.158	255.484	229.643
M29	MALE	1	SURPRISE	6	M29SUS	M29-NE-SU	.	0.9437	955.75	0.0423	0.0141	0	0	0	0.9437		0	0.36	0.14	0.29	0.18	0	.	0.056	0.528	0.278	0.792	0.319	0.014	.	12.29	289.73	109.27	407.89	117.39	1.14	.	0.06	1.08	0.39	1.49	0.6	0.01	.	221.18	267.441	280.988	274.466	206.557
M31	MALE	1	FEAR	1	M31FES	M31-NE-FE	.	0.8	1665.73	0.8	0	0.1429	0.0143	0.0143	0.0286		0	0.33	0.21	0.15	0.26	0	.	0	0.417	0.347	0.875	0.472	0	.	0	180.11	145.69	377.89	211.68	0	.	0	0.67	0.63	1.47	0.86	0	.	0	270.161	233.098	256.682	255.817
M31	MALE	1	ANGER	2	M31ANS	M31-NE-AN	.	0.9444	1322.7	0.0139	0.9444	0.0278	0	0	0.0139		0.03	0.39	0.11	0.28	0.15	0	.	0.056	0.486	0.264	0.792	0.375	0.014	.	6.8	238.9	107.63	362.52	146.81	4.78	.	0.06	0.96	0.43	1.63	0.63	0.04	.	122.423	249.29	249.974	223.088	244.895
M31	MALE	1	DISGUST	3	M31DIS	M31-NE-DI	.	0.9178	1061.63	0	0.0685	0.9178	0	0	0.0137		0	0.32	0.26	0.17	0.18	0	.	0.028	0.403	0.389	0.78	0.333	0.028	.	8.73	186.02	138.17	425.18	131.98	11.91	.	0.04	0.71	0.61	1.44	0.67	0.03	.	209.463	262.611	226.092	294.355	207.963
M31	MALE	1	HAPPINESS	4	M31HAS	M31-NE-HA	.	0.9706	827.6	0	0	0.0294	0.9706	0	0		0	0.26	0.21	0.24	0.24	0.01	.	0	0.361	0.319	0.833	0.514	0.028	.	0	139.11	127.23	362.98	234.26	5.75	.	0	0.54	0.53	1.47	0.9	0.06	.	0	256.815	241.061	246.549	269.484
M31	MALE	1	SADNESS	5	M31SAS	M31-NE-SA	.	0.9583	1073.71	0.0417	0	0	0	0.9583	0		0	0.26	0.22	0.26	0.18	0	.	0	0.375	0.389	0.833	0.333	0	.	0	186.52	149.76	437.01	139.27	0	.	0	0.61	0.56	1.54	0.67	0	.	0	305.212	269.565	283.468	218.912
M31	MALE	1	SURPRISE	6	M31SUS	M31-NE-SU	.	0.9859	887.91	0	0	0	0.0141	0	0.9859		0	0.32	0.22	0.28	0.13	0	.	0.028	0.528	0.389	0.861	0.306	0	.	2.96	209.09	138.37	401.65	110.74	0	.	0.04	0.9	0.63	1.75	0.6	0	.	71.11	231.608	221.394	229.514	195.427
M34	MALE	1	FEAR	1	M34FES	M34-NE-FE	.	0.4861	1376.26	0.4861	0	0	0	0	0.5139		0.01	0.28	0.18	0.35	0.14	0	.	0.014	0.486	0.292	0.792	0.306	0.014	.	2.61	212.42	145.21	406.15	113.58	1.75	.	0.01	0.89	0.53	1.74	0.53	0.03	.	188.13	238.977	275.141	233.943	225.201
M34	MALE	1	ANGER	2	M34ANS	M34-NE-AN	.	0.9167	1285.29	0.0417	0.9167	0.0139	0	0.0139	0.0139		0.04	0.31	0.13	0.24	0.19	0.01	.	0.042	0.514	0.361	0.764	0.306	0.014	.	7.5	237.8	131.67	384.77	116.84	3.14	.	0.06	0.99	0.58	1.53	0.57	0.01	.	135.075	241.153	225.726	251.853	215.189
M34	MALE	1	DISGUST	3	M34DIS	M34-NE-DI	.	0.8592	1232.59	0.0141	0.1127	0.8592	0	0	0.0141		0	0.36	0.19	0.26	0.13	0	.	0	0.472	0.361	0.808	0.208	0.014	.	0	235.08	152.48	431	97.35	1.22	.	0	0.88	0.56	1.56	0.43	0.01	.	0	268.66	274.457	277.074	236.095
M34	MALE	1	HAPPINESS	4	M34HAS	M34-NE-HA	.	0.9577	817.27	0	0.0141	0.0141	0.9577	0	0.0141		0	0.25	0.22	0.18	0.26	0.01	.	0	0.347	0.25	0.944	0.569	0.028	.	0	139.73	116.87	422.97	240.98	7.22	.	0	0.51	0.36	1.54	0.99	0.06	.	0	271.91	323.639	274.356	254.374
M34	MALE	1	SADNESS	5	M34SAS	M34-NE-SA	.	0.338	1291.29	0.4085	0	0.1268	0.0704	0.338	0.0563		0.01	0.38	0.19	0.25	0.13	0	.	0.028	0.5	0.375	0.792	0.222	0.014	.	6.35	282.19	145.67	375.27	93.56	1.72	.	0.03	0.88	0.6	1.49	0.4	0.01	.	228.48	322.507	243.906	252.515	242.294
M34	MALE	1	SURPRISE	6	M34SUS	M34-NE-SU	.	0.9429	910.34	0.0143	0	0	0.0429	0	0.9429		0	0.26	0.21	0.25	0.21	0	.	0.028	0.5	0.347	0.806	0.389	0	.	8.71	227.78	120.92	360.53	150.73	0	.	0.03	0.94	0.54	1.65	0.67	0	.	313.605	241.184	223.235	218.134	236.097
M35	MALE	1	FEAR	1	M35FES	M35-NE-FE	.	0.7324	1399.87	0.7324	0.0141	0.0282	0	0.0423	0.1831		0.01	0.29	0.25	0.22	0.19	0	.	0.014	0.528	0.417	0.764	0.264	0.014	.	1.33	265.68	168.34	380.32	93.69	1.45	.	0.01	0.96	0.67	1.4	0.47	0.01	.	95.99	277.229	252.504	271.12	208.394
M35	MALE	1	ANGER	2	M35ANS	M35-NE-AN	.	0.8333	1144.4	0	0.8333	0.0556	0	0.1111	0		0.01	0.35	0.21	0.25	0.11	0	.	0.028	0.583	0.431	0.736	0.25	0	.	4.53	228.69	166.65	393.66	68.05	0	.	0.03	0.99	0.74	1.71	0.35	0	.	163.13	282.617	226.396	230.434	205.988
M35	MALE	1	DISGUST	3	M35DIS	M35-NE-DI	.	0.5278	1262.5	0.0278	0.2083	0.5278	0	0.2222	0.0139		0.01	0.31	0.18	0.35	0.11	0	.	0.042	0.528	0.361	0.849	0.278	0.014	.	9.28	229.32	152.11	402.66	93.72	1.45	.	0.04	0.96	0.58	1.63	0.53	0.01	.	222.767	239.295	260.765	247.788	197.581
M35	MALE	1	HAPPINESS	4	M35HAS	M35-NE-HA	.	0.8696	866.69	0	0	0.029	0.8696	0	0.1014		0	0.32	0.19	0.25	0.19	0	.	0.014	0.389	0.306	0.764	0.486	0.014	.	2.57	175.62	139.99	393.2	167.48	3.14	.	0.01	0.58	0.53	1.5	0.85	0.03	.	184.75	301.058	265.236	262.133	207.683
M35	MALE	1	SADNESS	5	M35SAS	M35-NE-SA	.	1	1012.85	0	0	0	0	1	0		0	0.38	0.18	0.32	0.1	0	.	0	0.556	0.403	0.667	0.153	0	.	0	293.29	213.33	332.12	66.49	0	.	0	1.15	0.74	1.36	0.33	0	.	0	254.42	289.811	244.005	209.485
M35	MALE	1	SURPRISE	6	M35SUS	M35-NE-SU	.	0.9857	894.08	0	0	0.0143	0	0	0.9857		0	0.32	0.19	0.24	0.15	0	.	0.014	0.5	0.431	0.778	0.403	0	.	2.2	234.24	168.33	321.8	143.99	0	.	0.01	0.97	0.68	1.14	0.58	0	.	158.12	240.931	247.344	282.553	256.832
[truncated: 8 more columns]
