# Supplementary material for: Selective eye fixations on diagnostic face regions of dynamic emotional expressions: KDEF-dyn database
Source: Sci Rep. 2018 Nov 19;8:17039. doi: 10.1038/s41598-018-35259-w (PMC6242984; doi:10.1038/s41598-018-35259-w)
Supplement: Supplementary file 3 — S1B Dataset [file 41598_2018_35259_MOESM3_ESM.xlsx]

## Sheet: Title Page
	Title:	Selective eye fixations on diagnostic face regions
		of dynamic emotional expressions (KDEF-dyn database)
	Author List:	Manuel G. Calvo*, Andrés Fernández-Martín, Aida Gutiérrez-García, and Daniel Lundqvist
		*mgcalvo@ull.edu.es

## Sheet: Description of Variables
S1B Dataset. Time Course of Fixations on Face Regions. Measures of fixation duration proportions as a function of face regions for each KDEF-dyn stimulus.
IDENTIFICATION OF VARIABLES IN THE DATASET
KDEF_ID: KDEF model identity
SEX_MODEL: Sex of KDEF model
SEX_MOD_CODE: Sex model code number
EXPRESSION: Emotional expression label
EXPRESSION_CODE: Emotional expression code number
REGION: Face region label
REGION_CODE: Numerical code of each region
Int_1_100 ms: Proportion of fixation duration on each region during the interval between ms 1 and 100 of the facial expression display
Int_101_200 ms: Proportion of fixation duration on each region during the 101-to-200 ms interval
Int_201_300 ms: Proportion of fixation duration on each region during the 201-to-300 ms interval
Int_301_400 ms: Proportion of fixation duration on each region during the 301-to-400 ms interval
Int_401_500 ms: Proportion of fixation duration on each region during the 401-to-500 ms interval
Int_501_600 ms: Proportion of fixation duration on each region during the 501-to-600 ms interval
Int_601_700 ms: Proportion of fixation duration on each region during the 601-to-700 ms interval
Int_701_800 ms: Proportion of fixation duration on each region during the 701-to-800 ms interval
Int_801_900 ms: Proportion of fixation duration on each region during the 801-to-900 ms interval
Int_901_1000 ms: Proportion of fixation duration on each region during the 901-to-1000 ms interval

## Sheet: Dataset
KDEF_ID	SEX_MODEL	SEX_MOD_CODE	EXPRESSION	EXPRESSION_CODE	REGION	REGION_CODE	Int_1_100 ms	Int_101_200 ms	Int_201_300 ms	Int_301_400 ms	Int_401_500 ms	Int_501_600 ms	Int_601_700 ms	Int_701_800 ms	Int_801_900 ms	Int_901_1000 ms
F01	FEMALE	0	FEAR	1	EYES	0	22.2	23.38	33.24	39.9	39.2	40.58	40.28	40.48	40.22	36.98
F01	FEMALE	0	FEAR	1	NOSE	1	57.22	60.18	42.06	30.04	29.3	25.42	26.92	20.64	21.5	20.38
F01	FEMALE	0	FEAR	1	MOUTH	2	4.2	3.72	9.5	15.38	21.22	23.18	22.52	26.38	27.3	34.36
F02	FEMALE	0	FEAR	1	EYES	0	17.66	18.56	33.78	43.16	47.2	55.1	57.5	61.1	62.42	62.48
F02	FEMALE	0	FEAR	1	NOSE	1	60.6	59.78	39.38	26.28	20.42	14.54	12.74	15	15.46	15.32
F02	FEMALE	0	FEAR	1	MOUTH	2	3.08	3.08	9.88	13.08	14.06	15.46	16.7	14.76	12.38	14.22
F03	FEMALE	0	FEAR	1	EYES	0	18.28	21.72	26.04	28.88	31.88	32.26	29.42	30.52	27.7	37.6
F03	FEMALE	0	FEAR	1	NOSE	1	65.3	60.94	60.08	53.56	38.12	33.42	37.44	40.76	40.24	32.74
F03	FEMALE	0	FEAR	1	MOUTH	2	1.4	2.7	4.08	9.84	19.46	23.2	22.86	20.76	19.38	20.78
F05	FEMALE	0	FEAR	1	EYES	0	25	26.46	33.46	38.82	43.14	40.98	40.48	45.52	46.48	50.52
F05	FEMALE	0	FEAR	1	NOSE	1	51.96	53.42	40.42	30.48	28.4	28.06	26.88	22.84	19.44	19.18
F05	FEMALE	0	FEAR	1	MOUTH	2	2.8	2.92	8.36	18.1	19.08	21.54	21.52	20.52	22.5	18.6
F07	FEMALE	0	FEAR	1	EYES	0	20.24	21.92	32.3	38.82	36.1	37.28	40.38	44.8	50.94	51.52
F07	FEMALE	0	FEAR	1	NOSE	1	56.38	56.64	41.44	34.84	34.24	33.78	28.92	28.58	23.8	24.54
F07	FEMALE	0	FEAR	1	MOUTH	2	4.2	4.2	9.98	16.92	19.12	19.46	19.62	16.34	17.24	18.08
F09	FEMALE	0	FEAR	1	EYES	0	24.44	29.44	42.46	46.74	46.66	45.48	45.14	44.74	43.42	46.64
F09	FEMALE	0	FEAR	1	NOSE	1	58.02	56.4	38.42	33.6	33.22	29.24	27.66	28.96	31.24	33.08
F09	FEMALE	0	FEAR	1	MOUTH	2	1.4	1.4	5.26	6.9	6.9	7.46	10.54	9.7	9.02	10.46
F11	FEMALE	0	FEAR	1	EYES	0	24.44	24.48	27.28	33.64	31.9	29.24	27.78	28.88	29.02	31.7
F11	FEMALE	0	FEAR	1	NOSE	1	58.3	59.98	50.24	33.52	27.4	28.42	28.32	35.26	35.38	28.3
F11	FEMALE	0	FEAR	1	MOUTH	2	2.8	5.3	10.48	18.92	24.04	27.84	31.66	28.82	27.56	32.18
F13	FEMALE	0	FEAR	1	EYES	0	25	24.86	33.76	38.18	38.88	36.46	35.7	37.8	35.3	37
F13	FEMALE	0	FEAR	1	NOSE	1	57.76	59.28	40.78	32.88	28.34	28	31.54	28.38	29.52	29.88
F13	FEMALE	0	FEAR	1	MOUTH	2	2.8	2.8	10.76	17.28	18.06	21.92	24.42	23.02	21.32	18.04
F14	FEMALE	0	FEAR	1	EYES	0	24.72	24.94	33.04	40	44.56	46.78	43.82	45.46	50.04	56.62
F14	FEMALE	0	FEAR	1	NOSE	1	57.18	60.88	50.9	37.46	35.52	33.42	33.04	30.08	24.92	17.82
F14	FEMALE	0	FEAR	1	MOUTH	2	4.2	1.96	6.42	10.58	9.68	9.48	11.98	16.2	15.54	15.3
F16	FEMALE	0	FEAR	1	EYES	0	21.64	23.9	35.16	41.16	41.96	39.26	35.02	37.24	46.68	47.78
F16	FEMALE	0	FEAR	1	NOSE	1	62.22	61.92	42.56	30.96	27.6	27.34	25.2	21.02	18.12	21.06
F16	FEMALE	0	FEAR	1	MOUTH	2	2.8	2.8	9.12	16.02	17.82	18.72	26.44	26.22	22.68	20.48
F19	FEMALE	0	FEAR	1	EYES	0	26.12	27.24	32.44	45.36	50.76	49.4	49.34	50.68	49.28	52.72
F19	FEMALE	0	FEAR	1	NOSE	1	51.96	55.04	43.64	31.18	25.1	25.56	24.64	21.36	26.64	25.6
F19	FEMALE	0	FEAR	1	MOUTH	2	2.8	2.8	5.56	10.38	12.4	13.4	14.22	12.92	12.8	12.84
F20	FEMALE	0	FEAR	1	EYES	0	28.92	29.4	35.88	43.06	45.24	44.84	46.6	49.98	48.68	46.28
F20	FEMALE	0	FEAR	1	NOSE	1	62.16	59.78	47.52	35.28	33.16	30.16	25.4	20.04	20.2	24.54
F20	FEMALE	0	FEAR	1	MOUTH	2	1.74	2.8	9.66	14.48	15.86	17.76	21.84	23.02	21.7	19.44
F21	FEMALE	0	FEAR	1	EYES	0	33.88	37.02	41.96	48.64	44.4	47.7	50.76	50.48	47.76	47.42
F21	FEMALE	0	FEAR	1	NOSE	1	49.16	49.08	36.52	25.02	22.54	18.78	20.32	24.18	24.38	24.24
F21	FEMALE	0	FEAR	1	MOUTH	2	3.08	3.64	10.16	17.18	20.88	24.96	22.14	19.8	20.5	20.8
F22	FEMALE	0	FEAR	1	EYES	0	24.16	26.88	35.68	38.44	42.28	39.28	37.06	39.34	38.14	43.08
F22	FEMALE	0	FEAR	1	NOSE	1	56.92	54.82	39.94	32.18	29.34	30.62	28.04	28.62	24.46	24.74
F22	FEMALE	0	FEAR	1	MOUTH	2	1.4	1.4	3.18	10.2	13.42	18.78	23.8	22.24	21.58	17.42
F26	FEMALE	0	FEAR	1	EYES	0	28.7	29.12	40.06	39.82	38.68	37.96	39.02	40.62	38.82	43.16
F26	FEMALE	0	FEAR	1	NOSE	1	50.76	52.1	40.1	39.1	35.32	35.74	36.14	34.24	36.14	31.78
F26	FEMALE	0	FEAR	1	MOUTH	2	4.76	6.5	9.26	13.48	16	19.02	17.32	15.46	16.18	15.9
F29	FEMALE	0	FEAR	1	EYES	0	19.42	22.58	32.6	37.4	41.08	40.8	42.76	42.74	38.7	37.78
F29	FEMALE	0	FEAR	1	NOSE	1	66.98	66.8	50.88	38.18	30.64	33.56	31.96	32.38	34.22	31.3
F29	FEMALE	0	FEAR	1	MOUTH	2	0	0.08	7.32	15	14.54	12.22	14.12	14.88	14.5	15.68
F30	FEMALE	0	FEAR	1	EYES	0	20.8	21.18	33.76	42.54	40.42	39.32	37.02	35.88	35.32	34.68
F30	FEMALE	0	FEAR	1	NOSE	1	65.3	63.52	44.92	31.12	31.48	28.5	25.4	32.58	28.24	33.96
F30	FEMALE	0	FEAR	1	MOUTH	2	3.36	4.2	9.86	13.64	17.24	21.08	24.94	23.28	21.18	22.48
F31	FEMALE	0	FEAR	1	EYES	0	23.32	22.4	29.12	35.42	38.9	45.7	45.62	47.56	46.02	45.02
F31	FEMALE	0	FEAR	1	NOSE	1	58.58	60.86	49.8	40.12	37.02	29.88	25.6	20.36	23.24	26.88
F31	FEMALE	0	FEAR	1	MOUTH	2	1.4	1.44	6.7	10.88	14.06	18.36	22.98	24.86	25.96	23.98
F33	FEMALE	0	FEAR	1	EYES	0	18.68	26.4	30.76	32.24	28.82	30.56	32.32	34.66	38.36	44.04
F33	FEMALE	0	FEAR	1	NOSE	1	58.74	55.04	38.68	26.5	22.96	23.34	25.06	23.9	22.72	18.78
F33	FEMALE	0	FEAR	1	MOUTH	2	3.08	4.4	14.1	24.26	32.22	32.46	34.1	30.06	28.38	27.38
F35	FEMALE	0	FEAR	1	EYES	0	21.64	22.08	29.82	36.98	36.4	35.66	29	34.68	37.76	42.18
F35	FEMALE	0	FEAR	1	NOSE	1	60.26	60.26	46.26	35.88	34.26	34.7	35.66	30.48	28.06	28.52
F35	FEMALE	0	FEAR	1	MOUTH	2	3.64	4.2	10.42	14.48	15.74	17.38	19.48	20.7	17.8	16.66
M03	MALE	1	FEAR	1	EYES	0	21.64	22.08	29.82	36.98	36.4	35.66	33	34.68	37.76	42.18
M03	MALE	1	FEAR	1	NOSE	1	60.26	60.26	46.26	35.88	34.26	34.7	35.66	30.48	28.06	28.52
M03	MALE	1	FEAR	1	MOUTH	2	3.64	4.2	10.42	14.48	15.74	17.38	19.48	20.7	17.8	14.66
M05	MALE	1	FEAR	1	EYES	0	19.34	25.12	32.9	33.08	23.6	17.36	24.12	26.98	28	36.56
M05	MALE	1	FEAR	1	NOSE	1	64.74	62.96	48.8	34.82	34.62	31.34	29.56	26.7	27.14	24.26
M05	MALE	1	FEAR	1	MOUTH	2	2.8	2.5	8.84	20.74	30.96	37.98	40.04	36.4	31.78	26.86
M06	MALE	1	FEAR	1	EYES	0	24.16	26.28	28.38	31.04	43.2	54.64	61.66	60.18	59.96	56.86
M06	MALE	1	FEAR	1	NOSE	1	56.12	54.58	46.66	36.16	28.02	20.56	18.14	18.82	20.98	21.6
M06	MALE	1	FEAR	1	MOUTH	2	9.14	10.26	12.74	15.04	12.32	12.3	9.12	7.36	8.62	11.06
M08	MALE	1	FEAR	1	EYES	0	21.64	23.46	39.1	43.16	44.96	41.64	38.3	31.2	31.42	33.58
M08	MALE	1	FEAR	1	NOSE	1	63.06	60.96	42.78	33.06	30.88	35.78	35.54	37.74	31.56	30.7
M08	MALE	1	FEAR	1	MOUTH	2	1.04	0.58	5.62	13.52	16.12	17.04	18.94	27.24	31.46	29.36
M09	MALE	1	FEAR	1	EYES	0	26.72	27.56	33.82	40.64	46.48	50.28	52.18	55.42	57.34	59.96
M09	MALE	1	FEAR	1	NOSE	1	57.72	58.28	47.24	31.8	26.66	22.54	19.14	17.64	13.06	15.08
M09	MALE	1	FEAR	1	MOUTH	2	2.52	1.4	7.56	17.6	19.92	19.3	19.2	15.82	16.06	14.42
M10	MALE	1	FEAR	1	EYES	0	25.56	26.5	38.42	41.4	45.22	44.86	44.02	43.54	37.38	39.24
M10	MALE	1	FEAR	1	NOSE	1	59.14	58.64	43.34	30.02	24.7	26.26	24.5	26.26	28.58	26.1
M10	MALE	1	FEAR	1	MOUTH	2	4.2	4.16	7.7	17.48	19.24	19.94	21.74	23.6	20.62	23.16
M11	MALE	1	FEAR	1	EYES	0	24.72	26.98	36.96	41.16	44.14	45	45	44.06	43.44	46.52
M11	MALE	1	FEAR	1	NOSE	1	61.1	60.52	43.08	31.6	31.3	34.06	31.98	30.58	24.82	23.48
M11	MALE	1	FEAR	1	MOUTH	2	2.8	2.8	7.36	10.48	9.8	9.78	13.24	16.8	19.96	17.52
M12	MALE	1	FEAR	1	EYES	0	25.32	26.7	34.74	41.94	39.36	41.56	44.68	46.56	51.88	49.4
M12	MALE	1	FEAR	1	NOSE	1	54.16	55.74	39.78	27.9	28.62	26.22	24.5	27.36	27.42	24.66
M12	MALE	1	FEAR	1	MOUTH	2	2.48	2.02	9.36	15.76	20.62	21.94	20.62	17.12	12.94	16.78
M13	MALE	1	FEAR	1	EYES	0	19.12	19.94	34.98	39.84	39.56	43.12	46.62	48.92	52.9	55.64
M13	MALE	1	FEAR	1	NOSE	1	62.5	65.6	47.02	37.46	35	30.24	27.18	24.58	24.72	21.9
M13	MALE	1	FEAR	1	MOUTH	2	3.36	3.72	8.02	12.5	14.6	15.84	18.14	18.24	14.92	11.9
M14	MALE	1	FEAR	1	EYES	0	25.56	27.28	42.5	47.62	48.04	46.64	48.48	48.62	49.96	51.98
M14	MALE	1	FEAR	1	NOSE	1	56.9	55.52	39.72	29.58	25.28	22	20.3	21.64	21.78	24.72
M14	MALE	1	FEAR	1	MOUTH	2	1.4	0.28	4.14	13.86	16.14	18.32	20.2	18.92	18.7	14.68
M17	MALE	1	FEAR	1	EYES	0	25.56	27.28	42.5	47.62	48.04	46.64	48.48	48.62	49.96	51.98
M17	MALE	1	FEAR	1	NOSE	1	56.9	55.52	39.72	29.58	25.28	22	20.3	21.64	21.78	24.72
M17	MALE	1	FEAR	1	MOUTH	2	1.4	0.28	4.14	13.86	16.14	18.32	20.2	18.92	18.7	14.68
M18	MALE	1	FEAR	1	EYES	0	26.12	27.44	36.92	39.6	38.58	36.48	41.8	42.04	44.54	46.92
M18	MALE	1	FEAR	1	NOSE	1	61.1	59.44	42.86	32.2	27.84	24.56	26.22	28.18	30.04	28.44
M18	MALE	1	FEAR	1	MOUTH	2	1.4	1.48	8.48	17.68	22.46	23.68	23.4	21.92	19.58	17.82
M22	MALE	1	FEAR	1	EYES	0	23.6	24.08	38.52	43.26	44.74	45.34	49.44	50.74	55.64	58.06
M22	MALE	1	FEAR	1	NOSE	1	59.06	57.4	38.32	30.8	26.44	24.84	24.1	24.12	19.82	18.88
M22	MALE	1	FEAR	1	MOUTH	2	4.28	5.68	10.38	17.08	16.64	14.18	11.92	11.8	11.48	11.38
M23	MALE	1	FEAR	1	EYES	0	21.94	24.38	34.14	38.84	43.7	48.56	48.48	49.44	55.52	51.36
M23	MALE	1	FEAR	1	NOSE	1	60.54	60.7	47.98	36.72	32.18	29.5	28.26	25.42	22.78	24.48
M23	MALE	1	FEAR	1	MOUTH	2	0	1.2	5.18	11.36	12.18	14.46	13.06	12.42	8.9	8.86
M24	MALE	1	FEAR	1	EYES	0	26.68	28.82	35.42	42.4	43	42.82	45.38	45.96	49.34	50.96
M24	MALE	1	FEAR	1	NOSE	1	63.82	58.08	47.74	33.78	30.6	26.92	24.44	25.3	25.16	24.46
M24	MALE	1	FEAR	1	MOUTH	2	0.56	1.7	6.52	15.76	19.72	23.22	25.94	23.02	14.42	12.4
M25	MALE	1	FEAR	1	EYES	0	32	31.48	43.44	47.08	46.42	42.4	43.38	37.9	36.02	31.9
M25	MALE	1	FEAR	1	NOSE	1	55.32	53.28	36.3	27.7	22.9	26.8	25.56	26.06	31.78	30.66
M25	MALE	1	FEAR	1	MOUTH	2	2.8	1.96	11.68	17.06	20.42	20.5	20.5	25.28	20.24	22.68
M29	MALE	1	FEAR	1	EYES	0	27.46	28.38	35.74	41.44	45.72	51.02	51.46	48.14	50.02	54.34
M29	MALE	1	FEAR	1	NOSE	1	54.24	57.12	45.44	37.96	32.26	26.22	25.66	28.3	26.4	23.64
M29	MALE	1	FEAR	1	MOUTH	2	2.8	2.24	4.38	9.74	11.6	10.74	11	10.28	9.98	7.3
M31	MALE	1	FEAR	1	EYES	0	28.9	27.52	34.04	35.94	34.7	33.28	36.22	33.9	28.92	32.32
M31	MALE	1	FEAR	1	NOSE	1	56.94	56	42.82	30.92	32.48	34.86	32.82	25.56	27.98	28.46
M31	MALE	1	FEAR	1	MOUTH	2	1.4	1.56	8.94	18.24	20.54	26.88	30.26	33.78	34.8	34.46
M34	MALE	1	FEAR	1	EYES	0	21.08	23.88	33.92	37.92	38.36	38.8	40.54	40.94	38.48	40.12
M34	MALE	1	FEAR	1	NOSE	1	53.64	54.2	45.04	39.92	38.32	35.76	33.36	30.82	29	30.3
M34	MALE	1	FEAR	1	MOUTH	2	2.52	3.54	6.38	8.86	11.38	13.9	14.5	15.6	15.84	16.52
M35	MALE	1	FEAR	1	EYES	0	25.98	30.28	37.4	39.98	41.44	45.52	50.52	56.74	57.28	49.1
M35	MALE	1	FEAR	1	NOSE	1	58.72	56.84	43.22	39.02	36.16	30.28	29.06	26.52	25.24	26.6
M35	MALE	1	FEAR	1	MOUTH	2	0	0.2	9.94	10.16	10.74	12.56	13.3	10.66	11.36	14.7
F01	FEMALE	0	ANGER	2	EYES	0	23.78	25.58	38.28	43.08	47.16	46.04	47.94	47.92	45.38	44.76
F01	FEMALE	0	ANGER	2	NOSE	1	61.94	60.32	42.02	34.94	26.72	27.6	23.72	24.16	27.58	30.98
F01	FEMALE	0	ANGER	2	MOUTH	2	2.8	3.08	8.36	13.94	18.04	17.26	17.64	16.98	13.48	11.82
F02	FEMALE	0	ANGER	2	EYES	0	25.56	27.2	37.74	47.28	45.8	48.02	49.92	51.18	51.9	52.5
F02	FEMALE	0	ANGER	2	NOSE	1	58.86	55.86	42.34	30.8	28.18	25.84	26.36	25.34	21.14	19.96
F02	FEMALE	0	ANGER	2	MOUTH	2	0	0	3.86	9.66	11.82	12.22	10.4	8.4	9.72	11.62
F03	FEMALE	0	ANGER	2	EYES	0	25	28.4	37.42	38.42	44.6	46.78	47.48	45.98	44.42	41.38
F03	FEMALE	0	ANGER	2	NOSE	1	61.94	56.78	42.06	40.9	37.5	32.36	27.22	26.54	30.44	33.34
F03	FEMALE	0	ANGER	2	MOUTH	2	2.8	3.12	7.18	9.04	9.66	9.7	15.04	16.16	16.04	10.56
F05	FEMALE	0	ANGER	2	EYES	0	28.92	28.5	37.8	41.12	48.4	52.52	57.34	57.72	53.6	59.94
F05	FEMALE	0	ANGER	2	NOSE	1	53.08	55.7	41.48	30.3	25.82	24.36	21.06	22.8	22.22	16.9
F05	FEMALE	0	ANGER	2	MOUTH	2	1.4	1.4	5.74	11.38	12.74	12.02	7.92	8.42	13.38	13.16
F07	FEMALE	0	ANGER	2	EYES	0	30.34	31.04	39.6	38.44	37.42	35.52	26.56	33.46	35.22	43.6
F07	FEMALE	0	ANGER	2	NOSE	1	55.3	54.3	40.54	32.88	35.12	37.7	33.32	33.6	32.14	24.28
F07	FEMALE	0	ANGER	2	MOUTH	2	4.2	3.08	7.64	14.52	18.32	21.72	24.2	23.98	23.04	18.36
F09	FEMALE	0	ANGER	2	EYES	0	29.2	29.32	33.2	39.22	45.52	52.58	54.62	58.08	60.72	61.76
F09	FEMALE	0	ANGER	2	NOSE	1	57.18	55.36	42.76	36.06	31.8	26.28	23.82	23.16	22.1	21.46
F09	FEMALE	0	ANGER	2	MOUTH	2	0	0.08	6.54	11.1	12.66	12.52	10.96	8.48	7.42	8.4
F11	FEMALE	0	ANGER	2	EYES	0	24.44	22.52	34.06	41.96	40.34	45.58	44.1	43.7	45.02	48.76
F11	FEMALE	0	ANGER	2	NOSE	1	53.92	56.7	39.7	26.62	29.18	22.46	23.14	27.3	28.48	30.94
F11	FEMALE	0	ANGER	2	MOUTH	2	2.52	3.3	7.62	14.52	15.86	17.54	19.76	21.76	19.26	12.24
F13	FEMALE	0	ANGER	2	EYES	0	23.2	21.94	34.02	40.78	44.9	41.86	35.82	40.1	35.7	29.26
F13	FEMALE	0	ANGER	2	NOSE	1	53.76	56.84	36.04	26.12	24.72	24.9	26.84	28.12	29.52	37.1
F13	FEMALE	0	ANGER	2	MOUTH	2	4.2	4.52	10.46	17.22	21.38	26.58	28.22	28.6	28.7	23.92
F14	FEMALE	0	ANGER	2	EYES	0	20.7	22.74	28.9	35.14	39.26	43.58	47.62	51.9	56.18	57.6
F14	FEMALE	0	ANGER	2	NOSE	1	60.38	58.34	46.14	36.38	33.98	28.44	27.06	26.38	23.74	21.46
F14	FEMALE	0	ANGER	2	MOUTH	2	1.4	2.8	8.52	13.48	17.58	16.18	9.7	5.86	6	6.74
F16	FEMALE	0	ANGER	2	EYES	0	26.4	28.58	39.2	45.1	52.66	60.14	61.04	62.44	57.88	53.68
F16	FEMALE	0	ANGER	2	NOSE	1	59.16	57.52	46.4	36.92	29.52	26.12	24.98	21.16	21	16.12
F16	FEMALE	0	ANGER	2	MOUTH	2	1.4	1.94	7.32	7.72	6.68	5.7	4.72	5.86	8.9	13.36
F19	FEMALE	0	ANGER	2	EYES	0	28.24	29.9	44.24	50.48	52.86	54.92	54.26	57.08	51.04	48.76
F19	FEMALE	0	ANGER	2	NOSE	1	52.36	53.74	36.6	22.12	22.48	23.94	23.3	18.74	20.4	22.26
F19	FEMALE	0	ANGER	2	MOUTH	2	1.4	1.4	7.48	16.58	16.3	15.6	17.2	15.02	15.8	16.5
F20	FEMALE	0	ANGER	2	EYES	0	33.7	34.92	42.04	45.74	51.9	60.54	60.98	60.44	58.46	59.1
F20	FEMALE	0	ANGER	2	NOSE	1	51.1	48.36	36.96	21.14	16.06	13.62	15.86	16.46	16.52	14.02
F20	FEMALE	0	ANGER	2	MOUTH	2	2.8	2.86	9.34	20.24	21.5	18.1	15.4	12.3	12.1	12.5
F21	FEMALE	0	ANGER	2	EYES	0	27.36	27.14	41.72	52.3	53.04	59	59.74	66.1	68.66	69.38
F21	FEMALE	0	ANGER	2	NOSE	1	60.96	65.1	40.64	27.9	27.36	23.9	23.64	18.46	16.86	13.62
F21	FEMALE	0	ANGER	2	MOUTH	2	1.4	1.4	8.18	13.9	13.58	10.42	8.54	9.48	9.18	9.5
F22	FEMALE	0	ANGER	2	EYES	0	27.7	28.68	34.3	44.52	50.68	53.02	55.98	56.06	55.7	52.14
F22	FEMALE	0	ANGER	2	NOSE	1	61.1	60.96	47.08	32.04	24.72	22.32	18.96	20.4	19.12	24.36
F22	FEMALE	0	ANGER	2	MOUTH	2	1.4	0	7.22	12.08	12.68	13.94	12.88	10.28	9.14	7.9
F26	FEMALE	0	ANGER	2	EYES	0	25	28.68	35.98	42.24	48.58	48.98	55.22	55.86	62.4	61.22
F26	FEMALE	0	ANGER	2	NOSE	1	53.08	53.34	44.58	39.36	33.92	32.68	27.7	24.08	17.48	17.38
F26	FEMALE	0	ANGER	2	MOUTH	2	1.4	1.32	3.06	6.38	9.24	9.7	9.26	10.56	8.2	9.42
F29	FEMALE	0	ANGER	2	EYES	0	25.84	28.12	39.04	42.5	48.3	47.78	49.4	45.4	48.48	53.24
F29	FEMALE	0	ANGER	2	NOSE	1	56.9	57.74	43.96	33.62	31.22	28.6	28.04	26.9	24	19.72
F29	FEMALE	0	ANGER	2	MOUTH	2	2.8	1.68	6.98	10.82	12.52	15.58	15.52	18.38	17.34	19.92
F30	FEMALE	0	ANGER	2	EYES	0	33.02	30.4	40.14	44.8	46.04	48.08	48.54	52.94	51.4	53.78
F30	FEMALE	0	ANGER	2	NOSE	1	52	52.26	41.02	29.96	28.14	25.9	19.32	17.16	20.7	20.9
F30	FEMALE	0	ANGER	2	MOUTH	2	4.14	2.8	7.24	10.72	12.52	11.1	11.92	12.12	12.34	8.8
F31	FEMALE	0	ANGER	2	EYES	0	18.3	19.1	35.8	45.68	47.9	51.94	54.26	53.54	53.56	52.2
F31	FEMALE	0	ANGER	2	NOSE	1	62.22	61.44	44.6	28.12	27.68	23.48	22.54	22.04	19.78	21.4
F31	FEMALE	0	ANGER	2	MOUTH	2	0.38	0.78	3.84	9.28	8.86	10.46	7.6	9.22	11.1	8.98
F33	FEMALE	0	ANGER	2	EYES	0	25.56	25.7	29.42	33.06	39.58	39.28	42.1	47	52.42	57.56
F33	FEMALE	0	ANGER	2	NOSE	1	63.9	60.72	45.18	38.34	28.68	28.88	23.18	22.54	17.1	13.62
F33	FEMALE	0	ANGER	2	MOUTH	2	0	1.04	8.74	15.54	22.26	24.02	20.66	17.98	16.48	16.9
F35	FEMALE	0	ANGER	2	EYES	0	20.84	22.8	29.54	33.46	40.72	39.18	37.08	40.82	46.18	40.34
F35	FEMALE	0	ANGER	2	NOSE	1	60.78	63.32	46.1	35.54	34.04	38.46	32.92	31.5	29.16	30.22
F35	FEMALE	0	ANGER	2	MOUTH	2	2.8	2.8	12.4	22.96	24.04	18.6	16.7	15.48	15.04	16.7
M03	MALE	1	ANGER	2	EYES	0	18.92	18.26	30.48	39.52	44.06	42.94	44.18	39.96	38.68	39.82
M03	MALE	1	ANGER	2	NOSE	1	64.38	67	47.66	33.54	27.08	27.24	26.72	26.12	28.92	30.66
M03	MALE	1	ANGER	2	MOUTH	2	1.12	1.4	5.7	15.02	18.06	18.48	19.68	20.56	22.62	18.98
M05	MALE	1	ANGER	2	EYES	0	32	31.96	31.62	36.7	39.04	39.18	41.46	47.98	47.9	44.68
M05	MALE	1	ANGER	2	NOSE	1	51.4	51.84	44.96	36.24	35.54	33.8	30.32	26.18	26.7	27.78
M05	MALE	1	ANGER	2	MOUTH	2	1.4	1.96	8	14.84	16.04	15.92	16.38	12.5	11.22	10.06
M06	MALE	1	ANGER	2	EYES	0	20.8	19.96	28.06	37.38	45.64	48.68	57.76	61.14	58.24	56.14
M06	MALE	1	ANGER	2	NOSE	1	58.04	60.3	46.72	35.2	29.98	28.32	23.2	20.52	22.78	25.56
M06	MALE	1	ANGER	2	MOUTH	2	2.24	2.8	6.68	11.68	14.1	11.6	7.46	6.48	7.2	6.64
M08	MALE	1	ANGER	2	EYES	0	27.44	27.48	35.1	35.7	35.64	35.12	38	39.22	39.72	35.12
M08	MALE	1	ANGER	2	NOSE	1	53.42	55.58	47.06	37.72	42.34	39.54	32.08	26.12	20.4	24.12
M08	MALE	1	ANGER	2	MOUTH	2	1.4	1.4	4.78	13.8	14.28	13.26	18.22	21.34	23.7	28.02
M09	MALE	1	ANGER	2	EYES	0	30.6	31.52	32.8	39.74	44.02	51.32	56.9	61.66	64.66	60.8
M09	MALE	1	ANGER	2	NOSE	1	52.8	52.34	45.36	32.64	24.78	18.86	15.08	15.02	18.04	25.04
M09	MALE	1	ANGER	2	MOUTH	2	2.52	2	10.42	16.26	18.72	18.72	15.38	10.26	7.3	3.36
M10	MALE	1	ANGER	2	EYES	0	24.16	26.92	34.58	40.22	42.18	40.14	33.64	33.64	39.02	43.6
M10	MALE	1	ANGER	2	NOSE	1	60.5	61.46	41.98	28.5	23.22	23.68	20.54	20	22.18	23.48
M10	MALE	1	ANGER	2	MOUTH	2	2.84	2.74	12.6	21.86	28.84	28.44	34.34	38.32	25.88	17.4
M11	MALE	1	ANGER	2	EYES	0	20.52	20.12	30.88	42.82	46.34	49.84	53.7	53.18	50.58	47.72
M11	MALE	1	ANGER	2	NOSE	1	63.06	65.7	55.34	37.6	26.76	25.06	25.04	28.76	32.14	34.54
M11	MALE	1	ANGER	2	MOUTH	2	4.2	4.2	7.5	12.96	18.6	15.4	12.52	10.86	11.96	11.06
M12	MALE	1	ANGER	2	EYES	0	23.04	22.98	37.62	43.94	50.1	51.86	53.64	57.5	61.98	57.66
M12	MALE	1	ANGER	2	NOSE	1	59.72	63.12	43.62	28.2	19.34	16.16	16.78	18.42	19.26	21.52
M12	MALE	1	ANGER	2	MOUTH	2	1.12	1.4	2.92	11.2	18.36	15.02	12.96	13.28	10.92	14.3
M13	MALE	1	ANGER	2	EYES	0	24.16	26.12	33.74	40.46	45.34	42.7	52.9	59.32	58.86	51.3
M13	MALE	1	ANGER	2	NOSE	1	59.98	59.42	47.86	34.1	29.8	31.4	23.88	17.44	16.72	21
M13	MALE	1	ANGER	2	MOUTH	2	0	0	7.54	12.36	13.46	13.66	7.62	5.76	10.66	15.74
M14	MALE	1	ANGER	2	EYES	0	30.3	29.52	41.82	46.88	48.6	47.94	51.24	53.22	54.36	54.32
M14	MALE	1	ANGER	2	NOSE	1	54.2	53.16	36.28	25.62	25	26.44	27.26	23.34	17.68	18.56
M14	MALE	1	ANGER	2	MOUTH	2	1.4	1.56	8.32	16.4	18.1	17.94	12.6	12.06	15.7	16.04
M17	MALE	1	ANGER	2	EYES	0	24.74	23.42	32.28	38.18	39.42	37.56	35.64	36.16	37.86	44.02
M17	MALE	1	ANGER	2	NOSE	1	60.34	59.04	40.02	29.66	23.36	22.98	26.48	27.78	25.84	22.96
M17	MALE	1	ANGER	2	MOUTH	2	5.22	7.48	14.02	22.56	26.72	27.52	26.3	23.56	24	20.04
M18	MALE	1	ANGER	2	EYES	0	14.46	14.84	23.7	31.94	39.72	46.68	43.72	43.36	43.16	39
M18	MALE	1	ANGER	2	NOSE	1	70.8	70.82	53.1	40.88	33.24	26.26	26.52	24.96	25.68	29.72
M18	MALE	1	ANGER	2	MOUTH	2	1.4	2.64	6.72	11.36	9.66	13.16	15.6	16.42	19.18	18.5
M22	MALE	1	ANGER	2	EYES	0	26.96	26.34	40.32	49.86	48.8	47.02	49.26	47.38	48.56	48.28
M22	MALE	1	ANGER	2	NOSE	1	63.34	64.56	42.02	27.36	28.2	27.88	27.6	32.98	31.6	28.4
M22	MALE	1	ANGER	2	MOUTH	2	2.24	2.74	6.7	9.7	9.7	10.54	10.64	7.38	9.1	11.94
M23	MALE	1	ANGER	2	EYES	0	23.98	22.7	30.76	41	45.04	46.72	48.16	46.88	45.26	46.7
M23	MALE	1	ANGER	2	NOSE	1	54.36	56.44	46.94	41.18	32.46	30.54	32.12	30.36	28	29.7
M23	MALE	1	ANGER	2	MOUTH	2	4.2	2.24	5.02	8.76	9.98	11.9	10.56	12.52	12.3	11.1
M24	MALE	1	ANGER	2	EYES	0	22.2	23.5	29.86	38.26	38.12	37.2	40.1	45.18	45.8	48.9
M24	MALE	1	ANGER	2	NOSE	1	61.38	62.6	50.34	35.72	32.46	31.06	28.82	27.96	26.16	23.3
M24	MALE	1	ANGER	2	MOUTH	2	0	0.3	5.04	12.12	16.62	17.9	16.94	12.7	15	16.44
M25	MALE	1	ANGER	2	EYES	0	25.28	26.66	37.26	40.68	41.56	42.54	43.28	44	46.62	52.72
M25	MALE	1	ANGER	2	NOSE	1	57.48	58.72	41.34	33.94	35.74	34.64	30.26	23.08	22.78	22.16
M25	MALE	1	ANGER	2	MOUTH	2	1.4	1.3	7.82	10.36	11.62	13.36	17.72	19	19.42	15.28
M29	MALE	1	ANGER	2	EYES	0	25.82	26.54	39.04	42.54	43.24	42.56	42.38	49.82	49.62	49.96
M29	MALE	1	ANGER	2	NOSE	1	54.76	53.6	40	34.56	31.72	28.3	29.62	23.84	25.18	25.02
M29	MALE	1	ANGER	2	MOUTH	2	4.2	4.2	8.14	12.62	13.08	14.16	13.84	13.1	12.94	12.22
M31	MALE	1	ANGER	2	EYES	0	22.02	22.34	31.8	37.92	39.9	41.98	40.74	38.22	38.34	37.98
M31	MALE	1	ANGER	2	NOSE	1	60.54	59.52	50.5	35.7	30.6	22.58	23.06	26.68	24	26.44
M31	MALE	1	ANGER	2	MOUTH	2	1.12	1.18	6.84	11.66	12.34	18.76	22.28	23.2	27.2	22.52
M34	MALE	1	ANGER	2	EYES	0	20.8	20.8	31.52	38.14	42.3	44.1	42.42	43.76	43.3	41.4
M34	MALE	1	ANGER	2	NOSE	1	53.08	52.62	40.9	31.32	28.28	29.78	30.78	30.04	33.42	33.98
M34	MALE	1	ANGER	2	MOUTH	2	5.52	5.04	10.3	15.58	16.12	13.66	14.62	13.5	10.24	12.92
M35	MALE	1	ANGER	2	EYES	0	23.06	24.68	31.9	39.76	49.2	55.14	59.7	57.64	51.28	52.96
M35	MALE	1	ANGER	2	NOSE	1	57.8	57.66	49.68	40.86	33.18	30.32	26.34	28.5	31.22	29.2
M35	MALE	1	ANGER	2	MOUTH	2	2.52	1.78	5.88	9.66	8.92	8.36	8.38	6.7	7.18	8.4
F01	FEMALE	0	DISGUST	3	EYES	0	20.54	22.68	35.5	41.8	44.48	42.68	44.24	42.18	46.06	47.8
F01	FEMALE	0	DISGUST	3	NOSE	1	63.86	62.62	49.12	33.46	29.48	28.66	29.9	29.68	26.96	23
F01	FEMALE	0	DISGUST	3	MOUTH	2	1.4	1.4	6.22	16.18	19.98	22.84	20.02	22.9	21.4	21.58
F02	FEMALE	0	DISGUST	3	EYES	0	26.12	27.1	36.42	41.2	39.12	38.92	35.86	34.54	41.3	44.64
F02	FEMALE	0	DISGUST	3	NOSE	1	55.02	56.74	45.26	37.84	37.72	36.52	32.96	28.36	31.6	30.32
F02	FEMALE	0	DISGUST	3	MOUTH	2	1.12	2.24	6.02	9.5	13.12	16	25.36	26.84	22.38	17.82
F03	FEMALE	0	DISGUST	3	EYES	0	24.16	29.74	31.8	38.5	39.76	41.12	39.94	36.3	36.6	36.66
F03	FEMALE	0	DISGUST	3	NOSE	1	57.76	58.04	47.56	34.44	34.6	31.92	27.48	29.1	30.42	32.54
F03	FEMALE	0	DISGUST	3	MOUTH	2	0	0	6.22	13.04	14.78	18.06	21.12	22.1	22.14	20.12
F05	FEMALE	0	DISGUST	3	EYES	0	30.24	29.24	30.04	31	30.12	30.86	32.76	35.02	33.82	32.58
F05	FEMALE	0	DISGUST	3	NOSE	1	54.98	53.06	43.72	35.04	34.96	33.88	31	27.98	32.52	29.5
F05	FEMALE	0	DISGUST	3	MOUTH	2	0	1.12	10.7	20.18	20.16	24.98	25.42	24.5	23.9	27.34
F07	FEMALE	0	DISGUST	3	EYES	0	28.92	26.34	37.12	39.68	37.74	35.26	36.82	43.04	45.74	46.82
F07	FEMALE	0	DISGUST	3	NOSE	1	59.48	62.54	47.62	36.12	37.66	38.92	36.68	33.86	29.88	28.46
F07	FEMALE	0	DISGUST	3	MOUTH	2	0.22	1.4	6.2	15.62	20.7	21.1	21.16	17.3	18.04	18.88
F09	FEMALE	0	DISGUST	3	EYES	0	23.88	26.22	33.16	37.26	40.36	40.44	43.74	43.32	46.72	46.06
F09	FEMALE	0	DISGUST	3	NOSE	1	56.92	59.8	44.9	37.52	35.76	34.84	34.78	36.3	32.26	31.9
F09	FEMALE	0	DISGUST	3	MOUTH	2	2.8	1.76	8.46	13.42	16.16	13.98	13.42	12.3	13.5	12.92
F11	FEMALE	0	DISGUST	3	EYES	0	28.64	27.48	34.9	40.68	38.54	39.1	35.7	39.4	36.96	38.04
F11	FEMALE	0	DISGUST	3	NOSE	1	59.7	59.78	48.4	34.36	29.88	28.44	30.24	28.02	31.06	31.9
F11	FEMALE	0	DISGUST	3	MOUTH	2	2.8	3.04	9.96	19.12	28.9	27.76	29.8	28.46	26.98	22
F13	FEMALE	0	DISGUST	3	EYES	0	27.24	27.82	32.44	43.8	44.52	43	33.98	30.2	29.88	32.92
F13	FEMALE	0	DISGUST	3	NOSE	1	59.98	57.76	46.34	32.2	32.88	31.84	33.8	35.46	35.7	33.86
F13	FEMALE	0	DISGUST	3	MOUTH	2	0	1.12	4.58	10.32	13.06	14.9	18.12	20.14	20.82	22.64
F14	FEMALE	0	DISGUST	3	EYES	0	29.48	26.24	30.62	29.68	30.26	28.78	29.58	34.3	37.88	38.24
F14	FEMALE	0	DISGUST	3	NOSE	1	54.5	56.22	44.32	36.12	32.64	33.26	32.08	31.12	32.54	29.34
F14	FEMALE	0	DISGUST	3	MOUTH	2	3.86	3.02	13.82	23.88	25.28	25.16	26.94	24.6	22.04	23.54
F16	FEMALE	0	DISGUST	3	EYES	0	26.96	25.96	29.92	32.48	37.12	36.92	36.92	33.7	37.88	42.54
F16	FEMALE	0	DISGUST	3	NOSE	1	51.4	54.12	42.92	36.8	33.46	31.84	32	37.68	36.3	35.9
F16	FEMALE	0	DISGUST	3	MOUTH	2	0	0	8.8	16.48	17.48	17.64	16.12	13.9	11.62	8.54
F19	FEMALE	0	DISGUST	3	EYES	0	23.78	27.7	38.66	45.08	47.94	47.74	52.22	52.32	47.52	43.76
F19	FEMALE	0	DISGUST	3	NOSE	1	64.56	61.66	43.28	34.8	33.9	32	27.62	26.96	29.72	30.92
F19	FEMALE	0	DISGUST	3	MOUTH	2	1.4	1.52	9.42	12.68	11.24	12.5	12.68	11.58	13.6	15.04
F20	FEMALE	0	DISGUST	3	EYES	0	24.2	25.6	30.22	33.76	35.22	32.36	32.64	31.56	34.84	35.22
F20	FEMALE	0	DISGUST	3	NOSE	1	55.6	58.7	51.76	42.72	38.58	35.82	32.14	28.14	27.06	29.06
F20	FEMALE	0	DISGUST	3	MOUTH	2	4.48	5.6	6.92	12.62	15.7	19.86	25.54	29.78	26.96	24.38
F21	FEMALE	0	DISGUST	3	EYES	0	33.74	36.08	44.84	50.46	54.96	56.46	51.66	48.26	47.06	46.7
F21	FEMALE	0	DISGUST	3	NOSE	1	57.36	55.34	38.3	32.06	30.34	29.12	30.78	34.34	36.5	34.7
F21	FEMALE	0	DISGUST	3	MOUTH	2	1.4	0.96	6.4	8.82	9.96	10.82	10.6	10.58	10.76	13.84
F22	FEMALE	0	DISGUST	3	EYES	0	18.34	19.64	31.78	45.3	48.36	47.14	49.42	49.38	48.38	47.86
F22	FEMALE	0	DISGUST	3	NOSE	1	67.3	66.82	52.46	31.8	27.48	31.42	31.98	32.06	34.5	33.66
F22	FEMALE	0	DISGUST	3	MOUTH	2	1.4	1.4	6.12	12.04	12.32	11.16	11.06	10.46	8.76	10.42
F26	FEMALE	0	DISGUST	3	EYES	0	26.5	26.24	32.76	37.56	42.56	46.58	45.2	45.6	43.32	36.88
F26	FEMALE	0	DISGUST	3	NOSE	1	59.32	56.56	47.86	37.36	31.66	29.54	34.06	34	34.76	34.9
F26	FEMALE	0	DISGUST	3	MOUTH	2	0	0	3.82	9.58	13.58	13.68	9.9	7.54	12.18	15.52
F29	FEMALE	0	DISGUST	3	EYES	0	26.4	26.12	27.54	30.4	35.96	37.4	25.82	25.24	35.34	38.02
F29	FEMALE	0	DISGUST	3	NOSE	1	52.24	57.72	52.5	43.12	38.82	37.68	37.16	31.94	29.64	25.54
F29	FEMALE	0	DISGUST	3	MOUTH	2	3.64	1.58	5.18	10.64	12.88	12.86	22.48	26.08	21.3	21.14
F30	FEMALE	0	DISGUST	3	EYES	0	27.66	27.96	32.98	37.66	38.78	41	38.44	38.94	44.86	44.82
F30	FEMALE	0	DISGUST	3	NOSE	1	54.06	53.74	43.94	36.82	35.9	35.24	38.28	36.9	35.12	33.3
F30	FEMALE	0	DISGUST	3	MOUTH	2	1.4	1.4	6.52	12.9	15.04	16.02	14.12	13.06	12.54	14.06
F31	FEMALE	0	DISGUST	3	EYES	0	23.88	25.78	34.02	39.62	44.62	45.38	38.26	30.36	33.54	41.42
F31	FEMALE	0	DISGUST	3	NOSE	1	54.52	55.98	41.74	34.14	26.68	20.2	21	24.72	24.14	22.92
F31	FEMALE	0	DISGUST	3	MOUTH	2	5.26	3.5	6.94	10.38	16.44	20.74	26.06	29.42	30.8	26.98
F33	FEMALE	0	DISGUST	3	EYES	0	27.54	25.62	30	29.46	26.14	25.82	26.42	34.96	39.62	36.24
F33	FEMALE	0	DISGUST	3	NOSE	1	52.22	56.76	45.06	33.32	34.14	39.74	35.48	29.98	33.68	40.22
F33	FEMALE	0	DISGUST	3	MOUTH	2	1.4	2.36	10.28	20.48	26.52	26.3	27.08	24.56	18.12	13.4
F35	FEMALE	0	DISGUST	3	EYES	0	23.6	23.32	26.86	32.18	34.58	32.3	28.68	33.38	41.22	41.84
F35	FEMALE	0	DISGUST	3	NOSE	1	53.86	54.48	47.18	32.9	31.06	31.14	31.64	30.7	28.58	27.52
F35	FEMALE	0	DISGUST	3	MOUTH	2	3.68	4.2	6.34	17.42	22.2	26.02	28.02	24.74	18.54	21.16
M03	MALE	1	DISGUST	3	EYES	0	31.36	30.42	37.46	40.82	41.26	41.58	34.86	28.24	28.84	29.94
M03	MALE	1	DISGUST	3	NOSE	1	49.7	53.06	40.74	31.4	30.22	28.8	31.8	30.86	29.76	33.34
M03	MALE	1	DISGUST	3	MOUTH	2	1.68	2.8	9.26	15.3	17.82	18.12	22.78	28.94	28.9	24.08
M05	MALE	1	DISGUST	3	EYES	0	21.92	22.76	34.96	35.72	31.36	28.84	25.72	23.6	24.32	31.96
M05	MALE	1	DISGUST	3	NOSE	1	60.54	60.12	38.24	33.96	33.86	35.6	33.36	35.1	31.22	28.2
M05	MALE	1	DISGUST	3	MOUTH	2	1.4	2.1	14.04	20.52	27.3	25.2	26.92	26.1	29.68	28.5
M06	MALE	1	DISGUST	3	EYES	0	28.56	26.36	29.4	38.9	43.48	45.54	46.86	43.28	42.58	41.68
M06	MALE	1	DISGUST	3	NOSE	1	58.1	60.02	49.38	34.78	32.26	29.2	27.94	27.2	24.44	26.24
M06	MALE	1	DISGUST	3	MOUTH	2	1.12	1.4	2.02	9.74	10.06	10.86	14.68	18.26	19.12	18.66
M08	MALE	1	DISGUST	3	EYES	0	21.3	21.98	29.4	33.52	32.7	33.5	31.66	27.74	27.32	32
M08	MALE	1	DISGUST	3	NOSE	1	63.38	61.12	48.44	39.62	35.02	36.5	36.32	32.52	28.02	25.5
M08	MALE	1	DISGUST	3	MOUTH	2	1.4	0	6.28	15.22	18.66	17.76	19.82	23.88	29.12	29.92
M09	MALE	1	DISGUST	3	EYES	0	23.92	26.34	25.26	31.94	32	33.66	34.36	36.96	37.06	39.94
M09	MALE	1	DISGUST	3	NOSE	1	54.42	52.82	46.96	36.92	38.68	37.5	33.88	30.6	30.76	28.44
M09	MALE	1	DISGUST	3	MOUTH	2	6.38	6.9	11.92	22.26	23.24	20.82	22.08	24.42	22.02	24.42
M10	MALE	1	DISGUST	3	EYES	0	24.72	24.52	37.28	46.74	45	41.9	32.4	26.76	30.24	28.92
M10	MALE	1	DISGUST	3	NOSE	1	59.7	57.96	38.66	25.84	25.06	27.12	31.02	35.8	33.52	33.68
M10	MALE	1	DISGUST	3	MOUTH	2	2.8	4.5	9.96	18.06	20.06	20.2	24.64	28.02	25.36	25.18
M11	MALE	1	DISGUST	3	EYES	0	25.84	27.72	30.9	36.4	35.24	38.94	40.04	40.38	41.08	39.38
M11	MALE	1	DISGUST	3	NOSE	1	61.94	60.06	51.2	39.04	37.12	36.34	35.06	31.4	32.74	32.28
M11	MALE	1	DISGUST	3	MOUTH	2	1.12	0	2.9	8.7	16.1	14.74	12.56	13.76	14.8	17.28
M12	MALE	1	DISGUST	3	EYES	0	27.24	27.24	37.54	39.22	38.46	35.18	33.9	31.98	38.38	39.58
M12	MALE	1	DISGUST	3	NOSE	1	54.2	53.62	39.9	31.16	29.34	35.66	35.28	35.02	27.72	25.78
M12	MALE	1	DISGUST	3	MOUTH	2	1.4	1.4	5.58	10.82	12.48	11.34	15.26	19.28	19.64	19.12
M13	MALE	1	DISGUST	3	EYES	0	28.08	27.94	30.18	38.64	41.42	44.36	45.02	43.66	42.44	44.56
M13	MALE	1	DISGUST	3	NOSE	1	55.88	56.54	49.38	41.88	39.66	33.36	29.86	31.72	29.54	31.64
M13	MALE	1	DISGUST	3	MOUTH	2	0	0.7	5.96	11.94	9.44	10.84	13.72	16.02	15.04	13.16
M14	MALE	1	DISGUST	3	EYES	0	24.44	24.9	29.8	37.48	36.48	29.26	28.06	29.16	32.72	33.26
M14	MALE	1	DISGUST	3	NOSE	1	60.28	63.24	48.98	35.64	35.74	36.64	37.82	37.82	35.86	36.94
M14	MALE	1	DISGUST	3	MOUTH	2	0	1.4	6.48	10.74	13.86	19.32	19.88	17.22	17.68	13.88
M17	MALE	1	DISGUST	3	EYES	0	28.04	26.8	28.56	36.56	41.66	44.2	48.68	53.64	53.36	53.82
M17	MALE	1	DISGUST	3	NOSE	1	56.88	56.96	49.2	38.98	33.6	31.12	29.12	25.28	23.68	24.3
M17	MALE	1	DISGUST	3	MOUTH	2	3.64	3.74	6.7	11.26	13.62	13.38	11.94	11.62	11.52	11.06
M18	MALE	1	DISGUST	3	EYES	0	23.88	24.02	36.62	43.32	43.38	41.32	38.54	44.8	45.68	47.36
M18	MALE	1	DISGUST	3	NOSE	1	60.54	55.46	35.2	25.1	26.78	27.24	26.64	21.86	22.04	23.56
M18	MALE	1	DISGUST	3	MOUTH	2	2.8	4.2	11.42	18.52	18.96	19.66	22.7	19.16	19.46	18.24
M22	MALE	1	DISGUST	3	EYES	0	21.82	24.88	34.9	41.68	43.84	39.9	35	38.24	39.38	38.86
M22	MALE	1	DISGUST	3	NOSE	1	58.96	54.68	44.46	31.4	27.52	28.92	29.3	30.1	27.76	29.78
M22	MALE	1	DISGUST	3	MOUTH	2	1.4	1.4	5.6	15.72	19.14	18.98	21.48	19.66	20.18	17.4
M23	MALE	1	DISGUST	3	EYES	0	21.64	23.9	35.62	40.6	35.96	29.52	28.92	32.84	37.06	38.42
M23	MALE	1	DISGUST	3	NOSE	1	58.86	60.3	49.44	42.62	38.26	39.42	38.6	35.12	31.24	28.24
M23	MALE	1	DISGUST	3	MOUTH	2	4.2	3.38	3.38	7.9	16.08	18.06	19.64	19.76	19.1	14.94
M24	MALE	1	DISGUST	3	EYES	0	28.82	31.66	36.18	38.2	34.7	34.34	30.58	27.72	32.64	34.58
M24	MALE	1	DISGUST	3	NOSE	1	55.32	52.2	45.8	37.38	31.64	36.5	36.66	37.54	31.58	30.26
M24	MALE	1	DISGUST	3	MOUTH	2	1.4	1.4	4.98	11.62	18.06	17.82	17.48	20.56	22.6	23.48
M25	MALE	1	DISGUST	3	EYES	0	22.76	22.5	30.14	34.14	33.84	35.62	33.2	34.36	37.66	45.58
M25	MALE	1	DISGUST	3	NOSE	1	61.78	61.58	45.76	38.02	35.94	31.68	25.94	21.86	22.44	25.16
M25	MALE	1	DISGUST	3	MOUTH	2	0.16	2.3	10.7	11.86	15.86	20.48	24.74	27.82	22.94	17.08
M29	MALE	1	DISGUST	3	EYES	0	26.4	27.18	36.04	44.66	49.6	51.16	46.68	47.1	48.54	50.46
M29	MALE	1	DISGUST	3	NOSE	1	59.42	57.52	43.12	34.5	31.3	28.62	33.74	34.64	28.02	29.94
M29	MALE	1	DISGUST	3	MOUTH	2	1.4	1.4	5.1	9.7	11.28	11.6	10.4	10.7	10.34	9.5
M31	MALE	1	DISGUST	3	EYES	0	27.8	33.14	37.94	38.4	35.7	33.68	28.48	26.04	27.38	32.58
M31	MALE	1	DISGUST	3	NOSE	1	53.64	53.86	41.1	38.02	38.18	38.24	39.8	40.72	39.22	33.98
M31	MALE	1	DISGUST	3	MOUTH	2	1.4	2.4	7.64	10.82	15.3	17.24	21.26	19.34	19.8	19.1
M34	MALE	1	DISGUST	3	EYES	0	24.16	24.52	30.3	36.42	41.36	41.62	48.94	45.44	45.06	46.8
M34	MALE	1	DISGUST	3	NOSE	1	59.98	63.52	54.32	42.34	37.56	36.18	32.98	32.48	32.94	30.52
M34	MALE	1	DISGUST	3	MOUTH	2	0	0.56	6.2	10.86	12.78	12.22	12.14	15.64	15.48	12.44
M35	MALE	1	DISGUST	3	EYES	0	20.06	19.88	27.82	39.4	45.6	47.38	44.7	44.62	48.38	42.54
M35	MALE	1	DISGUST	3	NOSE	1	58.52	64.72	53.02	40.6	36.34	30.94	30.06	27.74	26.8	26.68
M35	MALE	1	DISGUST	3	MOUTH	2	3.64	5.6	9.96	12.5	9.9	8.3	9.14	10.16	12.36	13.02
F01	FEMALE	0	HAPPINESS	4	EYES	0	28.32	28.64	34.1	32.8	28.38	19.46	17.7	21.72	23.68	24.44
F01	FEMALE	0	HAPPINESS	4	NOSE	1	52.8	53.34	40	39.64	31.26	24.9	22.26	22.52	22.64	21.42
F01	FEMALE	0	HAPPINESS	4	MOUTH	2	1.4	1.4	6.84	12.36	23.08	37.08	45.26	40.94	38.1	33.88
F02	FEMALE	0	HAPPINESS	4	EYES	0	24.16	27.56	35.5	36.36	27.66	25.72	25.24	29.54	37.06	38.34
F02	FEMALE	0	HAPPINESS	4	NOSE	1	62.96	62.38	52.82	35.12	26.44	24.86	23.88	22.96	19.2	19.06
F02	FEMALE	0	HAPPINESS	4	MOUTH	2	1.22	0	2.24	18.14	36.46	41.76	38.4	32.2	26.84	26.5
F03	FEMALE	0	HAPPINESS	4	EYES	0	24.16	25.1	36.12	41.24	39.42	37.84	26.54	12.52	16.72	18.4
F03	FEMALE	0	HAPPINESS	4	NOSE	1	59.7	60.38	44.62	33.52	25.2	24.88	26.54	24.82	27.3	31.9
F03	FEMALE	0	HAPPINESS	4	MOUTH	2	1.4	1.16	7.02	15.24	20.16	26.22	34.76	44.16	42.82	35.24
F05	FEMALE	0	HAPPINESS	4	EYES	0	22.7	23.86	29.66	33.96	30.44	25.68	23.38	20.22	27.22	30.54
F05	FEMALE	0	HAPPINESS	4	NOSE	1	61.34	59.74	50.48	31.84	27.8	31.98	34.6	36.16	29.54	27.34
F05	FEMALE	0	HAPPINESS	4	MOUTH	2	5.14	4.48	9.34	24.96	30.98	33.18	31.68	29.96	32.84	33.8
F07	FEMALE	0	HAPPINESS	4	EYES	0	26.4	27.68	32.66	35.46	33.48	30.2	22.72	18.78	21.64	26.04
F07	FEMALE	0	HAPPINESS	4	NOSE	1	59.42	58.9	47.16	34.74	30.9	29.16	32.58	31.6	28.86	26.26
F07	FEMALE	0	HAPPINESS	4	MOUTH	2	2.8	1.48	7.62	18.86	25.74	30.9	33.82	37.74	37.26	36.02
F09	FEMALE	0	HAPPINESS	4	EYES	0	27.52	28.88	27.48	31.04	33.44	30.64	27.06	25.22	25.6	28.14
F09	FEMALE	0	HAPPINESS	4	NOSE	1	58.02	58.5	51.76	43.74	37.84	39.4	33.7	30.48	27.72	23.7
F09	FEMALE	0	HAPPINESS	4	MOUTH	2	2.24	2.24	5.5	13.92	18.98	19.54	25.08	30.88	34.74	34.8
F11	FEMALE	0	HAPPINESS	4	EYES	0	23.14	21.82	35.64	42.78	34.16	28.86	23.88	20.34	16.02	15.58
F11	FEMALE	0	HAPPINESS	4	NOSE	1	60.26	57.26	33.52	23.76	23.26	20.42	20	17.52	18.86	20.08
F11	FEMALE	0	HAPPINESS	4	MOUTH	2	0	0.12	12.14	22.52	30.04	36.36	42.78	45.66	46.52	42.96
F13	FEMALE	0	HAPPINESS	4	EYES	0	19.44	22.2	36.46	42.96	41.12	37.56	28.38	26.52	28.88	32.24
F13	FEMALE	0	HAPPINESS	4	NOSE	1	63.02	64	44.96	33.82	27.94	28.56	28.32	30.68	29.72	23.5
F13	FEMALE	0	HAPPINESS	4	MOUTH	2	5.6	5.54	8.8	15.06	21.5	25	32.82	33.92	34.22	31.44
F14	FEMALE	0	HAPPINESS	4	EYES	0	29.06	28.34	39.7	42.4	39.92	32.92	28.04	27.38	34	37.24
F14	FEMALE	0	HAPPINESS	4	NOSE	1	58.64	56.34	40.28	29.06	27.88	29.38	24.42	26.66	26.24	24.6
F14	FEMALE	0	HAPPINESS	4	MOUTH	2	0	0	6.32	17.34	21.08	27.16	34.76	36.26	31.46	29.02
F16	FEMALE	0	HAPPINESS	4	EYES	0	29.94	30.24	33.94	36.62	29.26	23.34	19.42	20.36	23.2	27.48
F16	FEMALE	0	HAPPINESS	4	NOSE	1	57.78	60.82	47.86	37.7	34	31.9	35.06	35.86	36.3	34.64
F16	FEMALE	0	HAPPINESS	4	MOUTH	2	0	0	8.46	21.4	28.42	36.16	34.42	32.08	30.7	29.3
F19	FEMALE	0	HAPPINESS	4	EYES	0	22.54	25.04	31.98	32.42	32.02	23	19.84	22	27.04	27.24
F19	FEMALE	0	HAPPINESS	4	NOSE	1	64.4	58.3	42.48	31.64	29.8	35.62	36.34	36.5	36.48	28.28
F19	FEMALE	0	HAPPINESS	4	MOUTH	2	0	1.1	10.86	25.2	27.6	30.3	33.56	31.76	26	31.16
F20	FEMALE	0	HAPPINESS	4	EYES	0	22.22	21.8	32.64	31.96	31.1	21.32	17.9	16.72	21.16	26.22
F20	FEMALE	0	HAPPINESS	4	NOSE	1	62.78	65.44	47.98	39.16	32.42	30.34	23.76	26.06	24.3	22.24
F20	FEMALE	0	HAPPINESS	4	MOUTH	2	4.76	5.32	9.4	20.4	25.68	36.56	43.66	45.86	40.94	37.44
F21	FEMALE	0	HAPPINESS	4	EYES	0	20.52	22.5	32.14	42.58	42.34	35.36	25.16	21.66	25.72	26.96
F21	FEMALE	0	HAPPINESS	4	NOSE	1	64.46	62.78	52.84	37.5	33.82	34.56	35.06	35.52	33.72	34.4
F21	FEMALE	0	HAPPINESS	4	MOUTH	2	0	0	4.46	8.14	10.92	17.32	25.5	29.24	24.28	22.2
F22	FEMALE	0	HAPPINESS	4	EYES	0	25.56	28.34	37.42	44.38	39.78	26.72	20.86	17.52	15.52	22.1
F22	FEMALE	0	HAPPINESS	4	NOSE	1	56.08	51.1	42.88	30.74	29.9	34.44	29.72	32.68	36.38	35.08
F22	FEMALE	0	HAPPINESS	4	MOUTH	2	1.4	0.56	8.78	17.88	21.64	30.18	38.26	40.76	37.22	33.9
F26	FEMALE	0	HAPPINESS	4	EYES	0	25.56	27.34	38.08	43.12	45.28	39.12	26.72	24.6	26.8	27.22
F26	FEMALE	0	HAPPINESS	4	NOSE	1	66.14	62.52	45.28	32.74	32.92	31.44	36.2	31.02	26.62	25.04
F26	FEMALE	0	HAPPINESS	4	MOUTH	2	2.8	2.1	9.12	14.74	14.6	20.32	28.74	33.68	31.56	27.5
F29	FEMALE	0	HAPPINESS	4	EYES	0	22.76	25.68	30.98	39.28	45.32	39.98	35.4	29.1	27.68	27.64
F29	FEMALE	0	HAPPINESS	4	NOSE	1	55.32	57.66	51.8	38.52	35.68	38.22	39.18	40.86	38.74	33.94
F29	FEMALE	0	HAPPINESS	4	MOUTH	2	1.4	1.4	4.18	9.36	10.92	14.88	17.54	17	21.46	22.86
F30	FEMALE	0	HAPPINESS	4	EYES	0	22.8	23.12	28.4	36.34	33.92	31.02	28.18	29.18	31	35.02
F30	FEMALE	0	HAPPINESS	4	NOSE	1	62.74	64.92	50.06	30.76	31.26	31.42	30.56	27.82	27.88	24.14
F30	FEMALE	0	HAPPINESS	4	MOUTH	2	1.4	1.4	8.38	19.16	24.98	30.84	33.28	33.28	31.94	28.08
F31	FEMALE	0	HAPPINESS	4	EYES	0	24.16	24.96	33.86	40.62	40.16	37.62	32.24	28.12	29.22	36.56
F31	FEMALE	0	HAPPINESS	4	NOSE	1	57.88	58.32	44.98	33.64	33.9	32.2	32.98	29.82	26.5	21.94
F31	FEMALE	0	HAPPINESS	4	MOUTH	2	3.22	5.64	8.62	15.96	19.28	21.84	26.7	35.12	33.16	26.92
F33	FEMALE	0	HAPPINESS	4	EYES	0	22.48	23.88	25.26	27.16	21.8	17.48	19.38	18.28	22.18	28.26
F33	FEMALE	0	HAPPINESS	4	NOSE	1	53.36	53.84	44.88	31.58	27.68	31.74	25.96	25.22	27.52	29.28
F33	FEMALE	0	HAPPINESS	4	MOUTH	2	2.8	2.58	8.2	24.04	32.5	35.82	40.08	40.18	35.84	26.68
F35	FEMALE	0	HAPPINESS	4	EYES	0	24.72	24.98	28.9	31.52	28.1	23.88	24.04	30	32.04	32.38
F35	FEMALE	0	HAPPINESS	4	NOSE	1	56.66	58.3	48.3	39	34.68	32.42	29.9	28.04	25.2	27.58
F35	FEMALE	0	HAPPINESS	4	MOUTH	2	3.92	4.76	11.12	19.62	28.1	33.94	35	32.82	30.86	25.04
M03	MALE	1	HAPPINESS	4	EYES	0	27.16	24.84	27.8	28.94	27.96	22.42	19.96	19.76	19.62	22.54
M03	MALE	1	HAPPINESS	4	NOSE	1	59.14	58.76	48.56	40.56	34.5	32.46	29.38	25.18	22.4	22.78
M03	MALE	1	HAPPINESS	4	MOUTH	2	0.42	1.4	3.7	12.04	19.58	22.8	31.68	40.66	41.7	37.12
M05	MALE	1	HAPPINESS	4	EYES	0	16.7	17.96	31.64	33.54	30.08	24.52	24.46	24.56	22.9	20.22
M05	MALE	1	HAPPINESS	4	NOSE	1	67.24	69.82	48.14	35.48	26.64	30.5	26.14	24.24	23.46	24.24
M05	MALE	1	HAPPINESS	4	MOUTH	2	0.56	1.4	9.6	23.08	32.98	36.64	41.28	44.78	43.88	45.78
M06	MALE	1	HAPPINESS	4	EYES	0	22.3	25.16	32.08	35.94	32.94	24.9	20.36	23.5	23.26	33.6
M06	MALE	1	HAPPINESS	4	NOSE	1	58.02	57.86	47.22	38.14	32.92	31.46	31.94	28.98	26.44	22.26
M06	MALE	1	HAPPINESS	4	MOUTH	2	2.24	2.52	9.82	16.7	24.68	34.46	36.1	37.26	33.84	26.64
M08	MALE	1	HAPPINESS	4	EYES	0	29.08	29.02	34.28	36.92	38.44	39.58	31.62	26.8	23.1	19.4
M08	MALE	1	HAPPINESS	4	NOSE	1	57.6	58.34	40.98	34.38	33.84	32.68	34.6	35.94	35.26	32.96
M08	MALE	1	HAPPINESS	4	MOUTH	2	1.12	1.54	11.42	18.14	20.44	22.98	29.62	30.66	32.84	29.78
M09	MALE	1	HAPPINESS	4	EYES	0	24.48	22.58	32.8	34.4	37.92	37.84	32.78	27.68	22.88	26.12
M09	MALE	1	HAPPINESS	4	NOSE	1	65.74	63.42	40.96	33.94	30.32	28.92	29.94	27.56	26.84	30.06
M09	MALE	1	HAPPINESS	4	MOUTH	2	2.86	5.38	14.52	22.18	24.76	27.44	31.52	39.8	40.56	34.78
M10	MALE	1	HAPPINESS	4	EYES	0	20.8	23.8	28.74	33.56	32.3	31.7	26.98	23.7	23.9	24.52
M10	MALE	1	HAPPINESS	4	NOSE	1	52.8	53.6	44.8	30.6	27.72	25.52	27.66	28.12	24.9	19.32
M10	MALE	1	HAPPINESS	4	MOUTH	2	2.8	3.46	9.96	14.86	21.52	27.12	31.42	35.28	35.9	38.06
M11	MALE	1	HAPPINESS	4	EYES	0	28.76	30.06	29.02	30.56	30.14	24.48	17.02	15.72	15.68	16.6
M11	MALE	1	HAPPINESS	4	NOSE	1	58.72	56.88	54.3	39.92	33.08	37.12	36.8	34.24	32.16	31.72
M11	MALE	1	HAPPINESS	4	MOUTH	2	2.8	2.8	4.58	16.16	27.08	31.6	36.98	39.14	35.16	33.82
M12	MALE	1	HAPPINESS	4	EYES	0	23.32	19.46	35.06	39.88	38.28	33.8	26.92	26.78	29.3	35.58
M12	MALE	1	HAPPINESS	4	NOSE	1	57.46	58.14	46.76	39.54	34.72	31.76	36.82	37.76	32.08	21.52
M12	MALE	1	HAPPINESS	4	MOUTH	2	1.4	2.56	6.96	10.9	12.02	18.86	25.14	25.66	30.08	29.58
M13	MALE	1	HAPPINESS	4	EYES	0	22.2	28.6	31.52	31.46	32.08	25.64	18.88	18.26	24.28	30.08
M13	MALE	1	HAPPINESS	4	NOSE	1	56.38	52.84	45.06	34.42	30.9	24.14	23.68	22.66	23.78	23.86
M13	MALE	1	HAPPINESS	4	MOUTH	2	2.8	2.8	8.38	22	27.8	37.68	43.78	44.3	38.98	34.18
M14	MALE	1	HAPPINESS	4	EYES	0	28.34	26.68	36.28	40.3	38.06	40.04	32.34	30.98	32.62	33.76
M14	MALE	1	HAPPINESS	4	NOSE	1	52.52	53.9	43.5	35	31.06	29.26	28.08	27.02	21.76	21.36
M14	MALE	1	HAPPINESS	4	MOUTH	2	5.6	5.28	8.6	19.08	23.92	26.82	32.38	35.76	34.28	36.56
M17	MALE	1	HAPPINESS	4	EYES	0	27.62	31.58	37.36	46.84	42.36	35.64	28.34	20.62	21.44	24.36
M17	MALE	1	HAPPINESS	4	NOSE	1	59.58	55.68	42.44	28.5	25.68	29.34	32.84	36.76	35.92	35.06
M17	MALE	1	HAPPINESS	4	MOUTH	2	0	0.18	9.66	18.14	26.14	28.12	28.56	35.4	34.26	31.1
M18	MALE	1	HAPPINESS	4	EYES	0	26.54	27.04	31.04	36.44	38.42	38.78	33.56	28.18	28.54	38.88
M18	MALE	1	HAPPINESS	4	NOSE	1	57.02	55.86	45.48	33.82	29.28	24	26	25.9	23.32	15.96
M18	MALE	1	HAPPINESS	4	MOUTH	2	5.6	4.34	5.76	12.66	20.1	24.44	31.58	37.16	36.46	32.38
M22	MALE	1	HAPPINESS	4	EYES	0	25	25.34	27.6	30.86	28.74	24	25.32	29.16	31.12	29.92
M22	MALE	1	HAPPINESS	4	NOSE	1	63.34	63.06	57.78	43.7	30.46	27.34	22.96	23.02	21.28	20.76
M22	MALE	1	HAPPINESS	4	MOUTH	2	0	0	7.02	18.38	26.48	35.08	43.12	40.28	30.82	24.82
M23	MALE	1	HAPPINESS	4	EYES	0	24.72	29.16	34.12	34.56	26.5	17.44	13.18	16.12	18.42	22
M23	MALE	1	HAPPINESS	4	NOSE	1	50.28	49.62	45	39.4	32.7	35.56	39.64	36.48	34.22	29.64
M23	MALE	1	HAPPINESS	4	MOUTH	2	5.6	4.76	7.84	19.08	25.1	36.18	38.06	38.74	36.02	28.6
M24	MALE	1	HAPPINESS	4	EYES	0	27.48	30.88	35.72	35.32	34.96	26.84	21.92	18.96	16.54	15.98
M24	MALE	1	HAPPINESS	4	NOSE	1	53.26	51.66	43.2	37.64	27.88	27.78	30.26	28.1	29.18	33.5
M24	MALE	1	HAPPINESS	4	MOUTH	2	2.8	3	8.58	20.34	29.4	35.36	38.96	42.58	39.2	35.42
M25	MALE	1	HAPPINESS	4	EYES	0	24.44	25.72	34.02	39.98	39.68	32.06	24.54	23.18	25.06	36.16
M25	MALE	1	HAPPINESS	4	NOSE	1	59.42	61.5	41.42	29.36	23.48	22.3	23.52	22.44	21.2	19.84
M25	MALE	1	HAPPINESS	4	MOUTH	2	5.6	4.38	14.46	22.9	30.18	35.9	38.44	44.94	42.86	31.5
M29	MALE	1	HAPPINESS	4	EYES	0	27.56	27.28	33.16	38.16	33.94	32.72	21.76	19.8	23.64	26.04
M29	MALE	1	HAPPINESS	4	NOSE	1	56.06	55.5	46	39.26	43.64	40.74	38.02	35.4	31.28	30.12
M29	MALE	1	HAPPINESS	4	MOUTH	2	2.8	2.8	6.92	12.06	10.54	16.82	29.9	32.22	31.46	29.56
M31	MALE	1	HAPPINESS	4	EYES	0	24.16	24.72	31.36	36.54	35.62	31.9	25.76	16.92	18.3	18.46
M31	MALE	1	HAPPINESS	4	NOSE	1	61.1	62.34	44.66	30.32	28.1	24.54	22.76	25.22	23.88	27.26
M31	MALE	1	HAPPINESS	4	MOUTH	2	0	0.18	9.58	19.42	22.1	27.52	33.84	38.74	38.62	37.02
M34	MALE	1	HAPPINESS	4	EYES	0	18	18.48	29.86	38.96	36.4	30.14	23.08	21.2	18.32	15.02
M34	MALE	1	HAPPINESS	4	NOSE	1	68.1	70.06	55.34	37.9	32.56	33.84	31.42	27.7	25.86	29.06
M34	MALE	1	HAPPINESS	4	MOUTH	2	1.4	1.32	4.84	15.52	21.06	28.26	38	42.68	46.7	40.9
M35	MALE	1	HAPPINESS	4	EYES	0	24.16	26.64	38.5	39.78	37.8	35.42	31.9	29.54	26.24	23.66
M35	MALE	1	HAPPINESS	4	NOSE	1	60.26	56.12	40.26	37.12	36.88	34.58	33.5	32.2	28.1	26.36
M35	MALE	1	HAPPINESS	4	MOUTH	2	1.96	2.52	8.22	10.5	11.96	19.18	26.22	28.42	28.82	30.84
F01	FEMALE	0	SADNESS	5	EYES	0	28.08	29.44	32.98	35.64	39.58	38.24	37.02	41.74	42.66	43.08
F01	FEMALE	0	SADNESS	5	NOSE	1	54.2	51.68	40.44	28.98	20.5	22.44	22.94	18.14	21	24.52
F01	FEMALE	0	SADNESS	5	MOUTH	2	2.52	5.32	14.14	22.6	27.48	26.66	24.46	22.12	20.98	16.02
F02	FEMALE	0	SADNESS	5	EYES	0	22.34	23.1	41.02	48.22	51.24	52.74	56.58	56.58	52	49.66
F02	FEMALE	0	SADNESS	5	NOSE	1	53.36	52	33.68	26.02	17.24	15.68	18.96	19.2	22.5	22.76
F02	FEMALE	0	SADNESS	5	MOUTH	2	2.8	1.86	5.56	9.72	17.58	18.24	13.42	14.24	15.22	14.32
F03	FEMALE	0	SADNESS	5	EYES	0	29.24	30.1	39.94	45.68	51.96	50.84	51.12	47.64	53.04	52.22
F03	FEMALE	0	SADNESS	5	NOSE	1	62.82	57.9	43.94	31.16	27.34	22.82	24.72	28.8	26.28	28.24
F03	FEMALE	0	SADNESS	5	MOUTH	2	0	0	5.54	13.52	15.74	17.76	18.42	18.34	13.72	10.02
F05	FEMALE	0	SADNESS	5	EYES	0	25.28	28.02	37.54	41.12	43.42	46.28	47	56.16	58	56.48
F05	FEMALE	0	SADNESS	5	NOSE	1	52.56	55.62	41.74	30.76	25.62	23.18	21.8	17.48	16.74	17.5
F05	FEMALE	0	SADNESS	5	MOUTH	2	5.86	5.86	11.44	18.74	22.64	21.64	22.02	16.4	16.28	17.26
F07	FEMALE	0	SADNESS	5	EYES	0	18.94	18.98	29.66	33.16	38.86	38.62	38.14	43.56	47.36	53.44
F07	FEMALE	0	SADNESS	5	NOSE	1	58.54	56.36	43.82	34.4	30.82	29.2	30.28	30.24	23.64	18.26
F07	FEMALE	0	SADNESS	5	MOUTH	2	1.4	2.24	5.7	12.12	13.74	13.46	11.22	7.64	6.94	7.68
F09	FEMALE	0	SADNESS	5	EYES	0	24.8	23.06	28.68	32.14	38.72	44.64	46.1	50.18	49.1	47.86
F09	FEMALE	0	SADNESS	5	NOSE	1	59.32	63.32	54.16	46.22	40.62	35.68	34.86	31.2	28.3	24.9
F09	FEMALE	0	SADNESS	5	MOUTH	2	2.8	2.8	7.76	10.92	10.98	9.14	6.54	6.36	9.54	12.62
F11	FEMALE	0	SADNESS	5	EYES	0	30.88	31.54	43.54	49.56	51.52	48.66	49.1	44.46	46.26	46.6
F11	FEMALE	0	SADNESS	5	NOSE	1	53.92	53.76	31.9	18.44	16.2	17.06	16.96	18.58	18.86	16.64
F11	FEMALE	0	SADNESS	5	MOUTH	2	4.2	5.86	13.48	22.16	21.46	20.38	20.52	24.16	23.74	25.3
F13	FEMALE	0	SADNESS	5	EYES	0	25.28	26.4	38.08	44.2	48.84	51.34	58.94	53.98	57.1	56.96
F13	FEMALE	0	SADNESS	5	NOSE	1	62.22	59.68	45.14	33.42	33.36	28.28	23.7	27.58	24.52	21.26
F13	FEMALE	0	SADNESS	5	MOUTH	2	0	0	3.48	8.6	9.7	11.1	8.72	8.36	9.38	12.78
F14	FEMALE	0	SADNESS	5	EYES	0	17.96	20.44	34.88	44.94	50.56	56.64	58.96	61.34	57.08	52.7
F14	FEMALE	0	SADNESS	5	NOSE	1	66.82	64.9	46.5	34.04	28.32	24.04	22.08	21.48	22.48	25.04
F14	FEMALE	0	SADNESS	5	MOUTH	2	2.8	1.84	7	12.46	11.1	11.1	9.24	8.8	10.68	13.5
F16	FEMALE	0	SADNESS	5	EYES	0	29.76	29.68	34.42	35.96	38.36	36.22	33.92	37.5	32.78	29.12
F16	FEMALE	0	SADNESS	5	NOSE	1	50.56	53.02	40.44	33.42	30.22	28.9	28.94	30.7	28.52	25.82
F16	FEMALE	0	SADNESS	5	MOUTH	2	2.8	2.66	9	16.44	19.9	23.56	23	21.64	23.24	27.04
F19	FEMALE	0	SADNESS	5	EYES	0	23	24.74	36.4	40.88	41.56	44.88	46.76	45.6	46.22	46.48
F19	FEMALE	0	SADNESS	5	NOSE	1	55.02	53.88	42.3	35.56	30.16	28.82	25.26	22.86	28.36	30.68
F19	FEMALE	0	SADNESS	5	MOUTH	2	2.52	2.24	6.58	9.64	12.44	13.32	14.26	14.36	12.9	13.28
F20	FEMALE	0	SADNESS	5	EYES	0	28.54	27.18	33.52	38.66	38.02	39.08	40	47.06	47.7	48.98
F20	FEMALE	0	SADNESS	5	NOSE	1	58.42	61.98	51.54	37.8	36.96	35.98	30.4	28.68	32.96	29.44
F20	FEMALE	0	SADNESS	5	MOUTH	2	2.8	2.8	6.42	18	19.52	20.52	17.58	15.14	13.68	13.28
F21	FEMALE	0	SADNESS	5	EYES	0	20.52	21.54	35.1	44.62	49.46	50.04	52	49.74	52	54.74
F21	FEMALE	0	SADNESS	5	NOSE	1	60.82	56.48	35.12	27.62	22.88	21.56	22.24	25	28.16	25.26
F21	FEMALE	0	SADNESS	5	MOUTH	2	1.4	1.4	7.82	13.42	14.4	15.26	13.8	13.2	11.06	11.1
F22	FEMALE	0	SADNESS	5	EYES	0	31.06	30.7	45.28	51.48	52.42	51.28	50.2	54.86	51.28	47.4
F22	FEMALE	0	SADNESS	5	NOSE	1	55	57.82	38.5	30.7	29.02	32.18	29.46	26.44	28.6	28.86
F22	FEMALE	0	SADNESS	5	MOUTH	2	0	0	6.74	11.54	11.06	10.98	14.84	13.4	12.72	13.08
F26	FEMALE	0	SADNESS	5	EYES	0	18	17.88	33.12	39.26	43.36	42.22	44.36	46.68	45.78	47.28
F26	FEMALE	0	SADNESS	5	NOSE	1	62.5	62.32	46.96	33.84	30.52	33.5	32.24	28.6	28.92	32.7
F26	FEMALE	0	SADNESS	5	MOUTH	2	1.96	2.96	4.72	9.68	11.94	12.56	10.84	12.78	10.62	6.58
F29	FEMALE	0	SADNESS	5	EYES	0	32.26	33.96	38.8	42.38	43.72	45.44	47.42	51.8	55.22	50.16
F29	FEMALE	0	SADNESS	5	NOSE	1	52.24	51.06	43.68	36.2	31.4	27.6	25.84	27.52	24.9	25.4
F29	FEMALE	0	SADNESS	5	MOUTH	2	6.64	7.2	7	12.28	14.36	15.3	13.94	10.54	10.98	12.88
F30	FEMALE	0	SADNESS	5	EYES	0	29.76	27.96	28.86	34.74	38.24	34.76	34.42	32.5	36.32	34.76
F30	FEMALE	0	SADNESS	5	NOSE	1	52.8	55.9	50.84	40.98	36.94	32.36	27.92	27.1	26.22	25.84
F30	FEMALE	0	SADNESS	5	MOUTH	2	2.52	1.4	6.44	12.9	16.04	21.92	25.48	26.48	30	24.52
F31	FEMALE	0	SADNESS	5	EYES	0	21.64	22.82	35.9	44.22	51.76	56.04	61.4	60.64	60.98	54.76
F31	FEMALE	0	SADNESS	5	NOSE	1	56.24	53.52	40.16	29.46	26.78	21.64	16.68	15.42	15.96	19.44
F31	FEMALE	0	SADNESS	5	MOUTH	2	2.52	2.8	6.64	9.18	9.7	10.22	11.1	11.02	12.66	14.64
F33	FEMALE	0	SADNESS	5	EYES	0	29.72	30.98	37.44	40.98	41.08	43.86	44.72	44.96	43.82	51.18
F33	FEMALE	0	SADNESS	5	NOSE	1	52.8	57.34	44.16	32.34	28.06	27.42	28.4	30.66	35.64	32.94
F33	FEMALE	0	SADNESS	5	MOUTH	2	0	0.28	7.02	18.68	23.62	22.62	17.54	15.2	13.64	9.94
F35	FEMALE	0	SADNESS	5	EYES	0	25.22	25.9	31.48	36.62	41.28	45.7	45.94	48.62	50.02	52.58
F35	FEMALE	0	SADNESS	5	NOSE	1	55.28	52.98	46.32	38.16	31.98	29.18	25.36	20.98	22.46	23
F35	FEMALE	0	SADNESS	5	MOUTH	2	5.88	6.68	11.26	15.5	18.18	17.26	19.76	19.24	17.3	17.48
M03	MALE	1	SADNESS	5	EYES	0	26	24.56	34.72	42.52	47.66	44.84	47.66	47.94	49.32	49.2
M03	MALE	1	SADNESS	5	NOSE	1	62.16	59.58	42.6	26.18	23.72	22.76	22.8	23.22	24.78	20.86
M03	MALE	1	SADNESS	5	MOUTH	2	1.4	2.52	4.6	14.9	15.54	19.6	17.96	16.66	13.42	14.5
M05	MALE	1	SADNESS	5	EYES	0	18.94	18.56	30.2	37.74	39.9	41.42	43.74	47.96	49.14	51.72
M05	MALE	1	SADNESS	5	NOSE	1	60	62.18	44.76	30.68	24.88	21.08	19	18.64	19.88	21.54
M05	MALE	1	SADNESS	5	MOUTH	2	1.96	5.6	11.14	17.92	19.9	20.52	19.76	17.32	15.12	12.24
M06	MALE	1	SADNESS	5	EYES	0	16.7	18.1	30.8	44.8	48.7	51.52	55.88	62.5	63.42	57.98
M06	MALE	1	SADNESS	5	NOSE	1	68.82	69.52	56.96	34.32	27.3	23.6	18.56	17.44	17.86	18.78
M06	MALE	1	SADNESS	5	MOUTH	2	1.4	1.5	6.1	12.54	14.86	15.3	15.54	11.98	10.76	12.42
M08	MALE	1	SADNESS	5	EYES	0	23.04	24.72	33.76	36.74	36.12	37.58	41.52	44.96	41.44	37.38
M08	MALE	1	SADNESS	5	NOSE	1	63.06	63.58	48.7	42.04	39.56	36.54	29.52	28.04	29.48	32.48
M08	MALE	1	SADNESS	5	MOUTH	2	3.08	2.56	5.56	9.52	13.08	15	18.94	17.88	16.6	20.4
M09	MALE	1	SADNESS	5	EYES	0	23.04	24.64	35.02	38.64	42.96	48.74	48.4	45.54	44.88	41.38
M09	MALE	1	SADNESS	5	NOSE	1	61.38	60.62	42.02	33.6	25.7	23.82	23.04	24.58	25.56	29.26
M09	MALE	1	SADNESS	5	MOUTH	2	0	0.84	9.38	16.64	16.96	14.44	16.26	17.44	18.22	18.3
M10	MALE	1	SADNESS	5	EYES	0	22.2	25.44	42.4	48.12	45	40.02	42.2	46	46.54	44.28
M10	MALE	1	SADNESS	5	NOSE	1	61.74	61.04	45.2	28.52	29	29.94	25.1	22.9	27.38	26.8
M10	MALE	1	SADNESS	5	MOUTH	2	2.8	1.4	4.52	11.42	11.9	17.96	21.66	24.98	19	20.44
M11	MALE	1	SADNESS	5	EYES	0	30.32	29.16	40.38	46.06	48.88	50.82	46.8	47.54	50.46	45.88
M11	MALE	1	SADNESS	5	NOSE	1	53.64	52.06	39.62	31.78	24.98	23.08	19.3	16.72	16.94	18.28
M11	MALE	1	SADNESS	5	MOUTH	2	1.4	2.98	5.58	9.62	14.46	17.52	22.26	21.62	18.74	19.88
M12	MALE	1	SADNESS	5	EYES	0	30.32	29.6	46.58	54.84	55.36	55.68	49.94	51.54	52.12	57.78
M12	MALE	1	SADNESS	5	NOSE	1	56.9	55.46	34.76	21.84	19.98	20.16	26.32	30.1	28.5	26.18
M12	MALE	1	SADNESS	5	MOUTH	2	5.6	6.36	10	14.74	14.94	15.3	16.58	12.22	10.18	8.54
M13	MALE	1	SADNESS	5	EYES	0	25.56	26.3	38.7	47.36	46.94	48.8	47.56	49.06	46.7	44.56
M13	MALE	1	SADNESS	5	NOSE	1	57.88	57.78	41.5	30.4	25.7	25.26	29.02	25.96	28.16	29.52
M13	MALE	1	SADNESS	5	MOUTH	2	1.26	0.34	7.52	15.5	17.2	17.24	13.48	14.42	18.16	14.8
M14	MALE	1	SADNESS	5	EYES	0	23.6	24.54	34.98	41.38	43.74	44.1	48.48	51.12	49.26	46.28
M14	MALE	1	SADNESS	5	NOSE	1	59.14	61.26	48.38	34.76	30.98	30.5	29.66	26.74	24.88	25.84
M14	MALE	1	SADNESS	5	MOUTH	2	1.4	1.4	5.5	10.32	11.7	12.06	9.62	10.46	14.42	16.08
M17	MALE	1	SADNESS	5	EYES	0	32.46	31.28	33.78	41.56	41.8	44.92	44.5	45.4	47.64	43.9
M17	MALE	1	SADNESS	5	NOSE	1	55.58	57.3	48.32	36.22	37.94	36.54	32.66	30.38	28.28	33.9
M17	MALE	1	SADNESS	5	MOUTH	2	1.4	0.28	6.54	13.8	13.9	12.36	11.44	10.56	11.9	11.3
M18	MALE	1	SADNESS	5	EYES	0	26.96	25.78	35.5	40.94	40.92	42.82	45.48	50.58	50.94	47.56
M18	MALE	1	SADNESS	5	NOSE	1	60.54	61.16	44.16	33.74	31.8	29.3	20.48	16.6	17.82	24.92
M18	MALE	1	SADNESS	5	MOUTH	2	1.4	1.4	7.6	15.86	15.5	19.02	26.22	22.22	20.1	17.8
M22	MALE	1	SADNESS	5	EYES	0	26.22	27.68	38.94	45.64	46.42	56.38	61.6	65.14	65.36	63.84
M22	MALE	1	SADNESS	5	NOSE	1	54.46	56.68	39.68	30.44	27.5	17.1	12.62	12.64	13.74	15.4
M22	MALE	1	SADNESS	5	MOUTH	2	2.8	2.9	9.36	11.36	11.36	12.58	10.76	7.34	9.06	10.8
M23	MALE	1	SADNESS	5	EYES	0	15.12	17.72	25.06	41.4	46.6	45.26	48.28	49.3	47.68	49.38
M23	MALE	1	SADNESS	5	NOSE	1	62.06	64.74	51.06	33.34	25.62	26.68	27.82	24.56	25.46	21.58
M23	MALE	1	SADNESS	5	MOUTH	2	0	0	5.52	10.82	13.06	12.78	11.4	13.94	15.2	11.22
M24	MALE	1	SADNESS	5	EYES	0	29.36	29.9	35.68	42.58	46.42	47.1	50.04	49.92	46.84	44.1
M24	MALE	1	SADNESS	5	NOSE	1	53.54	53.42	43.52	38.14	32.82	33.76	33.3	28.72	26.76	28
M24	MALE	1	SADNESS	5	MOUTH	2	3.8	1.68	6.38	9.84	12.3	13.56	11.42	12.36	16.38	14.84
M25	MALE	1	SADNESS	5	EYES	0	21.64	22.98	31.62	41.88	47.16	47.84	48.88	48.78	49.32	50.38
M25	MALE	1	SADNESS	5	NOSE	1	62.06	60.62	52.04	38.02	27.92	30.34	30.04	28.12	24.54	20.14
M25	MALE	1	SADNESS	5	MOUTH	2	1.96	2.8	4.78	10.58	16.72	14.32	13.9	13.14	16.16	18.02
M29	MALE	1	SADNESS	5	EYES	0	29.2	31.46	39	42.48	46.32	52.16	55.64	58.8	55.5	52
M29	MALE	1	SADNESS	5	NOSE	1	57.18	54.72	44.84	38.4	32.72	27.52	23.6	22.26	23.68	28.6
M29	MALE	1	SADNESS	5	MOUTH	2	0	0	3.4	7.38	8.02	6.76	7.38	6.9	6.38	5.6
M31	MALE	1	SADNESS	5	EYES	0	21.64	22.98	30.78	31.08	34.18	36.64	35.08	38.74	43.76	41.68
M31	MALE	1	SADNESS	5	NOSE	1	61.38	63.82	50.86	42.9	39.32	39.56	39.32	33.36	27.44	28.32
M31	MALE	1	SADNESS	5	MOUTH	2	0	0.16	8.04	16.52	17.56	20.76	19.46	20.32	20.62	16.28
M34	MALE	1	SADNESS	5	EYES	0	25	21.9	30.36	39.36	46.12	46.94	51.14	53.56	53.36	53.42
M34	MALE	1	SADNESS	5	NOSE	1	59.42	59.22	46.3	38.46	34.98	34.72	23.76	20.1	23.58	26.54
M34	MALE	1	SADNESS	5	MOUTH	2	2.24	3.92	7.52	10.5	9.7	11.1	13.4	11.54	13.18	10.54
M35	MALE	1	SADNESS	5	EYES	0	30.02	30.78	36.64	49.64	55.44	58.1	60.78	61.94	58.34	59.44
M35	MALE	1	SADNESS	5	NOSE	1	53.06	53.96	45.28	32.04	27.48	22.42	19.92	20.24	21.4	20.1
M35	MALE	1	SADNESS	5	MOUTH	2	1.4	1.44	4.74	7.2	8.3	9.1	8.44	7.78	8.3	7.66
F01	FEMALE	0	SURPRISE	6	EYES	0	25.18	28.86	36.7	42.12	42.94	44.92	46.02	50.22	47.48	50.42
F01	FEMALE	0	SURPRISE	6	NOSE	1	55.86	54.2	42.8	32.34	29.82	28.96	26.2	21.42	25.84	24.62
F01	FEMALE	0	SURPRISE	6	MOUTH	2	6.46	5.9	9.42	16.6	20.84	19.84	21.36	21.94	18.64	16.92
F02	FEMALE	0	SURPRISE	6	EYES	0	24.42	25.98	32.4	36.84	43.42	45.3	45.4	46.04	45.34	47.54
F02	FEMALE	0	SURPRISE	6	NOSE	1	60.2	57.04	44.82	28.54	21.36	18.32	22.44	21.74	22.6	22.6
F02	FEMALE	0	SURPRISE	6	MOUTH	2	2.8	2.8	9	21.54	23.54	22.96	17.18	20.82	19.54	15.88
F03	FEMALE	0	SURPRISE	6	EYES	0	35.32	32.96	34.54	38.88	36.1	32.82	33.82	37.98	43.24	52.42
F03	FEMALE	0	SURPRISE	6	NOSE	1	52.24	56.78	42.92	29.9	28.48	25.32	19.86	21.06	20.96	18
F03	FEMALE	0	SURPRISE	6	MOUTH	2	0	0.26	10.32	22.9	27.36	32.12	37.14	32.4	26.04	21.24
F05	FEMALE	0	SURPRISE	6	EYES	0	26.12	26.44	36.66	43.26	44.68	46.2	43.52	42.4	34.48	36.62
F05	FEMALE	0	SURPRISE	6	NOSE	1	62.5	62.74	45.9	30.64	22.68	20.04	20.7	21.32	26.98	31.2
F05	FEMALE	0	SURPRISE	6	MOUTH	2	2.8	2.8	13.68	22.5	29.34	29.72	31.8	32.08	34.56	29.86
F07	FEMALE	0	SURPRISE	6	EYES	0	28.64	33.46	35.86	36.98	37.54	39.9	42.48	40.86	38.92	37.1
F07	FEMALE	0	SURPRISE	6	NOSE	1	54.2	52.4	38.9	29.42	29.26	27.88	24.92	23.18	25.8	28.86
F07	FEMALE	0	SURPRISE	6	MOUTH	2	1.4	0.9	10.26	18.2	19.3	20.26	19.26	19.56	20.52	21.88
F09	FEMALE	0	SURPRISE	6	EYES	0	20.54	19.74	27.6	32.84	34.78	34.04	33.14	31.98	32.58	35
F09	FEMALE	0	SURPRISE	6	NOSE	1	66.68	64.14	53.74	43.02	32.84	34.48	35.24	34.96	35.74	32.54
F09	FEMALE	0	SURPRISE	6	MOUTH	2	0	0	3.26	10.08	16.26	16.3	16.4	18.08	16.7	18.84
F11	FEMALE	0	SURPRISE	6	EYES	0	17.54	19.36	34.36	42.08	42.28	38.84	31.16	29.8	29.06	35.9
F11	FEMALE	0	SURPRISE	6	NOSE	1	61.66	60.36	42.8	29.06	24.56	24.22	23.16	22.9	22.92	25.62
F11	FEMALE	0	SURPRISE	6	MOUTH	2	3.36	3.92	8.6	14.38	20.08	23.1	29.88	31.64	32.72	28.34
F13	FEMALE	0	SURPRISE	6	EYES	0	25.02	26.66	33.54	38.5	43.88	46.8	46.82	45.98	44.48	42.26
F13	FEMALE	0	SURPRISE	6	NOSE	1	54.18	55.78	40.48	31.58	26.1	19.04	14.56	15.86	15.7	19.06
F13	FEMALE	0	SURPRISE	6	MOUTH	2	5.6	5.1	11.54	16	16.48	20.02	21.42	22.04	20.94	21.72
F14	FEMALE	0	SURPRISE	6	EYES	0	26.68	31.08	36.26	36.72	33.5	34.6	30.56	29.46	33.38	38.92
F14	FEMALE	0	SURPRISE	6	NOSE	1	59.76	57.12	45.46	37.34	31.58	29.98	31.72	32.42	35.26	34.98
F14	FEMALE	0	SURPRISE	6	MOUTH	2	4.14	4.36	11.68	22.3	24.04	27.96	25.48	28.5	19.44	13.52
F16	FEMALE	0	SURPRISE	6	EYES	0	20.8	21.2	32.14	36.78	35.58	37.14	37.18	41.66	47.82	48.64
F16	FEMALE	0	SURPRISE	6	NOSE	1	66.7	67.3	50.48	38.54	35.82	32.66	32.34	29.96	23.84	21.7
F16	FEMALE	0	SURPRISE	6	MOUTH	2	0	0.08	6.18	17.78	23.6	22.68	20.98	19.88	19.72	17.86
F19	FEMALE	0	SURPRISE	6	EYES	0	25.56	24.96	34	36.72	35.92	39.24	38.34	37.3	36.06	40.52
F19	FEMALE	0	SURPRISE	6	NOSE	1	60.54	57.94	45.54	34.24	28.02	29.14	29.08	25.6	22.04	17.96
F19	FEMALE	0	SURPRISE	6	MOUTH	2	2.8	4.42	10.2	15.12	23.68	22.64	25.1	23.48	21.56	22.08
F20	FEMALE	0	SURPRISE	6	EYES	0	27.14	24.94	31.3	38.92	43.74	44.04	46.64	43.4	40.8	42.6
F20	FEMALE	0	SURPRISE	6	NOSE	1	54.22	53.96	41.04	31.5	30.74	26.96	27.02	28.86	30.1	27.28
F20	FEMALE	0	SURPRISE	6	MOUTH	2	0.92	0	5.42	11	10.9	16.26	15.5	16.08	16.04	17.58
F21	FEMALE	0	SURPRISE	6	EYES	0	28.64	28.2	36.16	45.48	49.4	47.4	51.7	55.3	56.58	61.92
F21	FEMALE	0	SURPRISE	6	NOSE	1	48.04	50.04	43.18	31.56	33.1	30.48	26.08	20.18	14.86	13.7
F21	FEMALE	0	SURPRISE	6	MOUTH	2	1.4	1.4	3.68	8.78	7.78	11.56	14.52	14.26	17.5	16.34
F22	FEMALE	0	SURPRISE	6	EYES	0	25.98	26.94	37.04	42.48	44.64	39.66	36.04	39.34	41.28	40.36
F22	FEMALE	0	SURPRISE	6	NOSE	1	66.84	62.2	47.48	34.04	23.88	26.1	29.56	26.04	28.64	29.72
F22	FEMALE	0	SURPRISE	6	MOUTH	2	0	0	5.46	13.6	18.72	19.66	20.2	23.48	19.8	16.42
F26	FEMALE	0	SURPRISE	6	EYES	0	24.72	21.96	32.26	40.08	37.36	37.24	37.16	37.96	31.78	32.1
F26	FEMALE	0	SURPRISE	6	NOSE	1	55.56	61.68	46.42	35.7	34.44	33.48	31.72	33.06	34.8	35.68
F26	FEMALE	0	SURPRISE	6	MOUTH	2	4.2	3.88	7.4	14.76	16.48	16.22	21.66	19.8	22.16	21.32
F29	FEMALE	0	SURPRISE	6	EYES	0	30.32	33.34	38.38	47.82	50.5	52.84	52.98	52.04	49.68	51.86
F29	FEMALE	0	SURPRISE	6	NOSE	1	52.52	51.94	42.44	26.96	25.66	27.32	27.96	26.06	22.36	18.28
F29	FEMALE	0	SURPRISE	6	MOUTH	2	3.64	3.44	10	16.64	15.8	12.88	13.06	13.34	17.32	19.36
F30	FEMALE	0	SURPRISE	6	EYES	0	25.28	24.58	31.7	36.74	43.18	47.24	51.54	53.16	50.46	51.22
F30	FEMALE	0	SURPRISE	6	NOSE	1	59.7	59.28	53.02	34.76	26.56	24.52	19.48	17.3	22.9	22.3
F30	FEMALE	0	SURPRISE	6	MOUTH	2	2.52	2.24	7.18	15.02	21.34	20.46	21.08	22.02	19.9	18
F31	FEMALE	0	SURPRISE	6	EYES	0	18.32	20.94	28.72	42.64	49.64	53.4	55.64	58.48	57.28	60.92
F31	FEMALE	0	SURPRISE	6	NOSE	1	60.26	58.44	47.88	33.3	25.12	22.62	22.18	18.34	14.76	14.86
F31	FEMALE	0	SURPRISE	6	MOUTH	2	0	0	3.12	7.74	9.96	11.22	9.34	12.22	12.24	13.06
F33	FEMALE	0	SURPRISE	6	EYES	0	28.08	31.1	35.92	34.94	31.38	30.82	36.98	43.54	50.6	48.5
F33	FEMALE	0	SURPRISE	6	NOSE	1	57.74	56.1	46.76	39.62	37.88	34.18	30.94	27.84	22.44	18.58
F33	FEMALE	0	SURPRISE	6	MOUTH	2	1.4	0	6.64	16.52	23.24	21.36	21.2	20.84	18.32	20.48
F35	FEMALE	0	SURPRISE	6	EYES	0	24.16	25.1	31.4	38.26	34.84	34.24	35.18	36.38	35.7	34.98
F35	FEMALE	0	SURPRISE	6	NOSE	1	59.42	57.78	42.5	35.12	29.04	30.62	33.52	34.3	36.06	35.6
F35	FEMALE	0	SURPRISE	6	MOUTH	2	1.4	3.76	11.56	17.22	23.7	25.14	23.8	22.1	20.2	19.64
M03	MALE	1	SURPRISE	6	EYES	0	21.36	24.12	32.26	36.52	35.62	35.72	39.2	42.8	46.24	48.78
M03	MALE	1	SURPRISE	6	NOSE	1	61.68	64.22	48.44	35.82	33.82	31.28	28.14	27.8	25.7	24.78
M03	MALE	1	SURPRISE	6	MOUTH	2	2.5	1.4	8.46	17.9	19.04	21.84	25.92	22.44	18.52	18.92
M05	MALE	1	SURPRISE	6	EYES	0	22.76	27.54	28.34	32.22	30.58	31.22	34.7	42.82	49.46	49.2
M05	MALE	1	SURPRISE	6	NOSE	1	58.04	55.44	44.02	36.34	28.34	24.58	20.92	16.74	16.18	16.98
M05	MALE	1	SURPRISE	6	MOUTH	2	4.2	5.1	14.02	24.5	30.2	29.04	29.92	26.62	20.1	16.34
M06	MALE	1	SURPRISE	6	EYES	0	27.8	28.62	37.58	44.28	50.2	56.4	59.3	57.02	52.06	54.22
M06	MALE	1	SURPRISE	6	NOSE	1	57.2	58.66	50.82	39.16	30.94	25.9	26.3	24.74	25.82	23.44
M06	MALE	1	SURPRISE	6	MOUTH	2	0	0	3.54	9.94	11.66	10.98	8.26	8.74	10.4	11.64
M08	MALE	1	SURPRISE	6	EYES	0	25	25.58	31.92	40.08	40.1	31.18	27.42	32.48	39.18	41.04
M08	MALE	1	SURPRISE	6	NOSE	1	64.18	61.92	51.32	34.24	26.68	30.3	31.56	26.12	24.06	23.34
M08	MALE	1	SURPRISE	6	MOUTH	2	0	0	7.86	14.06	18.52	25.82	33.54	33.2	29.12	26.94
M09	MALE	1	SURPRISE	6	EYES	0	24.58	24.08	31.86	33.4	30.92	31.08	35.38	35.22	33.54	36.62
M09	MALE	1	SURPRISE	6	NOSE	1	55.18	55.4	40.1	32.2	30.62	29.46	25	25.82	26.7	28.02
M09	MALE	1	SURPRISE	6	MOUTH	2	2.8	2.8	14	22.32	27.9	29.3	24.14	25.4	24.5	18.66
M10	MALE	1	SURPRISE	6	EYES	0	28.92	32.2	38.08	42.04	41.44	46.02	45.22	43.7	46.42	50.7
M10	MALE	1	SURPRISE	6	NOSE	1	56.76	53.92	39.58	25.06	25.72	26.28	26.52	18.88	19.86	19.62
M10	MALE	1	SURPRISE	6	MOUTH	2	1.28	1.68	8.7	14.62	17.88	16.06	15.02	21.58	19.98	16.74
M11	MALE	1	SURPRISE	6	EYES	0	20.36	22.66	29.5	34.18	35.84	37.56	38.44	44.04	51.12	54.72
M11	MALE	1	SURPRISE	6	NOSE	1	64.9	61.22	53.12	39.12	33.88	33.76	32.12	25.68	20.16	16.38
M11	MALE	1	SURPRISE	6	MOUTH	2	0	0	3.22	11.64	13.9	14.7	16.64	18.04	14.06	13.22
M12	MALE	1	SURPRISE	6	EYES	0	27.8	29.08	35.64	39.44	49.54	53.4	58.96	59.02	54.18	51.38
M12	MALE	1	SURPRISE	6	NOSE	1	52.52	51.38	37.62	30.88	19.88	18.28	12.94	12.54	16.92	16.54
M12	MALE	1	SURPRISE	6	MOUTH	2	4.48	5.98	11.74	17.4	19.48	18.1	18.1	16.24	14.84	18.58
M13	MALE	1	SURPRISE	6	EYES	0	26.08	30.6	39.54	36.22	31.48	34.34	38.6	42.34	41.78	47.5
M13	MALE	1	SURPRISE	6	NOSE	1	61.42	57.42	41.8	38.34	36.04	27.1	21.12	23.64	22.98	25.5
M13	MALE	1	SURPRISE	6	MOUTH	2	1.4	1.44	7.24	14.28	19.4	27.04	27.82	26.5	21.34	17.34
M14	MALE	1	SURPRISE	6	EYES	0	27.5	26.08	32.54	38.84	45.52	44.44	47.26	49.28	51.68	52.22
M14	MALE	1	SURPRISE	6	NOSE	1	58.04	58.06	45.2	29.46	20.84	18.9	21.48	24.32	21.62	15.74
M14	MALE	1	SURPRISE	6	MOUTH	2	2.24	2.86	8.64	18.1	24.72	27.24	21.28	16.12	12.82	14.82
M17	MALE	1	SURPRISE	6	EYES	0	27.42	27.14	32.36	40.38	45.26	49.92	52.38	53.06	50.66	52.14
M17	MALE	1	SURPRISE	6	NOSE	1	60.54	61.5	49	34.74	28.32	19.78	24.08	23.96	20.28	20.92
M17	MALE	1	SURPRISE	6	MOUTH	2	0	0.22	5.02	11.56	15.88	16.42	12.42	11.32	14.5	14.74
M18	MALE	1	SURPRISE	6	EYES	0	25	27.04	38.26	45.9	53.02	51.76	53.56	57.7	55.48	55.66
M18	MALE	1	SURPRISE	6	NOSE	1	60.88	60.16	43.98	29.54	18.54	17.2	17.02	16.86	18.6	19.76
M18	MALE	1	SURPRISE	6	MOUTH	2	1.4	1.68	6.16	14.48	15.46	14.96	15.38	14.92	16.38	15.84
M22	MALE	1	SURPRISE	6	EYES	0	29.46	30.64	39.36	40.42	42.4	45.88	52.1	53.2	55.94	58.22
M22	MALE	1	SURPRISE	6	NOSE	1	54.48	51.62	38.68	36.18	30.64	25.88	21.52	19.24	17.42	12.7
M22	MALE	1	SURPRISE	6	MOUTH	2	4.2	3.64	5.32	11.52	17.24	16.3	15	14.9	16.7	17.22
M23	MALE	1	SURPRISE	6	EYES	0	26.12	26.4	38.56	47.86	48.76	49.14	47.8	54.18	54.22	52.04
M23	MALE	1	SURPRISE	6	NOSE	1	58.32	58.04	42.24	29.08	26.8	24.04	19.12	15.98	16.66	15.02
M23	MALE	1	SURPRISE	6	MOUTH	2	0	0	5.02	11.72	14.3	17.38	18.9	16.28	13.14	14.98
M24	MALE	1	SURPRISE	6	EYES	0	21.92	21.72	34.62	39.24	41.52	39.9	40.56	46.66	50.62	51.62
M24	MALE	1	SURPRISE	6	NOSE	1	58.02	59.08	47.46	36.62	27.84	28.66	28.66	21.82	20.7	18.76
M24	MALE	1	SURPRISE	6	MOUTH	2	5.3	6.12	7.34	15.52	25.68	22.74	19.66	17.4	17.34	14.22
M25	MALE	1	SURPRISE	6	EYES	0	24.24	28.42	33.66	38.5	42.72	43.48	40.94	37.7	39.32	40.32
M25	MALE	1	SURPRISE	6	NOSE	1	54.38	56.3	43.22	34.3	30.12	26.1	23.92	26.58	26.4	24.84
M25	MALE	1	SURPRISE	6	MOUTH	2	1.46	1.4	10	17.96	19.94	22.26	21.82	23.2	20.42	16.64
M29	MALE	1	SURPRISE	6	EYES	0	30.78	28.38	32.12	39.08	41.56	45.88	44.92	45.48	43.72	39.86
M29	MALE	1	SURPRISE	6	NOSE	1	53.72	57.26	47.78	39.38	36.26	35.38	33.94	27.82	28.42	30.24
M29	MALE	1	SURPRISE	6	MOUTH	2	2.7	2.64	6.78	13.06	12.4	9.32	10.98	17.52	20.68	21.3
M31	MALE	1	SURPRISE	6	EYES	0	20.02	21.7	27.64	32.04	33.38	35.32	35.2	40.5	44.64	48.66
M31	MALE	1	SURPRISE	6	NOSE	1	61.32	60.7	51.74	40.32	34.88	29.88	30.22	29.52	26.72	25.56
M31	MALE	1	SURPRISE	6	MOUTH	2	1.4	1.4	5.58	12.58	16.32	20.5	19.86	14.46	11.36	10.04
M34	MALE	1	SURPRISE	6	EYES	0	24.44	25.08	31.16	34.62	37.18	35.74	36.6	39.24	43.54	39.18
M34	MALE	1	SURPRISE	6	NOSE	1	56.66	57.02	38.52	30.56	30.7	29.32	26.62	28.02	28.3	31.84
M34	MALE	1	SURPRISE	6	MOUTH	2	4.2	4	9.02	16.32	21.24	23.28	24.28	21.76	16.78	12.76
M35	MALE	1	SURPRISE	6	EYES	0	26.74	28.8	34.8	38.32	42.34	47.1	48.9	48.48	45.4	41.58
M35	MALE	1	SURPRISE	6	NOSE	1	59.02	57.32	45.7	35.08	22.96	20.56	22.12	17.86	14.76	18.02
M35	MALE	1	SURPRISE	6	MOUTH	2	0.9	2.52	8.02	14.16	15.64	16.44	16.5	23.08	26.16	21.78
